# Supplementary material for: A model of contact-induced language change: Testing the role of second language speakers in the evolution of Mozambican Portuguese
Source: PLoS One. 2019 Apr 25;14(4):e0212303. doi: 10.1371/journal.pone.0212303 (PMC6483184; doi:10.1371/journal.pone.0212303)
Supplement: S1 Dataset — (XLSX) [file pone.0212303.s004.xlsx]

## Sheet: 1993-1994
1993-1994	DIRECTION PREPOSITIONS					VERBS WITH 3PL SUBJECT
participant code	a (conservative varant)	em (innovative variant)	% innovative variant			with plural suffix (conservative variant)	without plural suffix (innovative variant)	% innovative variant
AM14LUR	8	2	20			51	12	19.0476
AM16IJA	4	0	0			53	4	7.01754
AM10EST	2	0	0			33	2	5.71429
AM4LOT	4	0	0			9	0	0
CH1CET	7	2	22.2222			38	2	5
CH2NEL	1	0	0			15	5	25
CH12ODJ	5	0	0			5	1	16.6667
MX1MAT	1	4	80			7	1	12.5
MX2SIM	6	0	0			22	2	8.33333
MX23NAU	1	3	75			23	8	25.8065
MX9KUT	4	0	0			14	3	17.6471
PC1URA	10	2	16.6667			27	2	6.89655
PC5IDA	4	1	20			37	6	13.9535
MF20YAI	5	0	0			39	2	4.87805
MF18AME	2	3	60			43	4	8.51064
MF17ERA	22	2	8.33333			15	2	11.7647
MF13SUR						88	12	12
PG1	11	1	8.33333			101	9	8.18182
PG2	2	1	33.3333			26	2	7.14286
PG4	9	1	10			57	4	6.55738
SUM	108	22	16.9231			703	83	10.5598

## Sheet: 2007
	DIRECTION PREPOSITIONS					VERBS WITH 3PL SUBJECT
participant code	a (conservative varant)	em (innovative variant)	% innovative variant			with plural suffix (conservative variant)	without plural suffix (innovative variant)	% innovative variant
MZ1	8	6	42.8571			14	11	44
MZ2	4	1	20			41	6	12.766
MZ4	13	3	18.75			60	7	10.4478
MZ5	8	9	52.9412			36	8	18.1818
MZ6	3	1	25			44	9	16.9811
MZ7	1	1	50			3	12	80
MZ8	13	2	13.3333			62	14	18.4211
MZ10	2	2	50			26	8	23.5294
MZ12	6	9	60			24	6	20
MZ13	5	4	44.4444			35	12	25.5319
MZ15	11	1	8.33333			36	7	16.2791
MZ16	4	2	33.3333			21	2	8.69565
MZ3	9	2	18.1818			33	14	29.7872
MZ11	9	1	10			28	14	33.3333
MZ14	12	2	14.2857			27	12	30.7692
MZ17	11	1	8.33333			36	4	10
MZ18	10	2	16.6667			39	6	13.3333
MZ19	7	1	12.5			64	6	8.57143
MZ20	12	3	20			6	2	25
MZ21	11	2	15.3846			3	0	0
SUM	159	55	25.7009			638	160	20.0501

## Sheet: EXCERPTS PREPOSITIONS
excerpt	preposition	informant	year
tinha que ir a outra escola	a	AM14LUR	1993-1994
também a noite vou a escola	a	AM14LUR	1993-1994
eu prefiro ir a escola em vez de treinar	a	AM14LUR	1993-1994
prefiro ir a escola porque há-de fazer bem para mim um dia	a	AM14LUR	1993-1994
quer ir as festas- de namorar lá fora	a	AM14LUR	1993-1994
há mulheres que querem ir a festa com o marido	a	AM14LUR	1993-1994
há outras mulheres que não gostam nem de irem as festas	a	AM14LUR	1993-1994
não gostam de ir as festas	a	AM14LUR	1993-1994
a gente sair daquelas salas irmos naquelas outras que já estão reabilitadas	em	AM14LUR	1993-1994
as vezes vem de vez em quando aqui em casa nem-	em	AM14LUR	1993-1994
foi à escola sem matabichar	a	AM16IJA	1993-1994
vai a casa com o namorado não sei quê	a	AM16IJA	1993-1994
eu posso ir a portugal hoje	a	AM16IJA	1993-1994
ninguém resolvia estudar só para ir a áfrica do sul	a	AM16IJA	1993-1994
não foi só ao mercado	a	AM10EST	1993-1994
nem levou ao hospital se ela já veio	a	AM10EST	1993-1994
também vão/vão à catequese - -	a	AM4LOT	1993-1994
eu é que tinha que ir à escola contactar o director ...	a	AM4LOT	1993-1994
não ... a Hulene não posso ir a pé ...	a	AM4LOT	1993-1994
nós não íamos às casa dos nossos namorados - -	a	AM4LOT	1993-1994
viajei/viajei porque: de: da beira a mo//: a moatize	a	CH1CET	1993-1994
e de: maputo a maxixe...	a	CH1CET	1993-1994
e de maxixe a beira foi quase um dia	a	CH1CET	1993-1994
chegámos à beira às vinte e três horas	a	CH1CET	1993-1994
depois tentei um bocadinho ir à enfermagem	a	CH1CET	1993-1994
e vão à catequese	a	CH1CET	1993-1994
praticamente íamos a casa à tardinha...	a	CH1CET	1993-1994
issóis e pastéis levo lá naquelas cooperantes lá	em	CH1CET	1993-1994
às cinco de manhã cheguei em sena	em	CH1CET	1993-1994
é mau ir até ... ao ao ao túmulo sem sem ter sem ter desabafado --	a	CH2NEL	1993-1994
sempre quando desloco-me a nampula o meu pai tem ido lá	a	CH12ODJ	1993-1994
tenho ido a/vivi em inhambane também	a	CH12ODJ	1993-1994
eu fui a inhambane...	a	CH12ODJ	1993-1994
as crianças vão à escola --	a	CH12ODJ	1993-1994
chega a casa mesma coisa	a	CH12ODJ	1993-1994
manda lá duas galinhas ao o homem	a	MX1MAT	1993-1994
chega lá no banco	em	MX1MAT	1993-1994
já vim nesta casa	em	MX1MAT	1993-1994
os meus colegas que veio aqui na minha casa conversa	em	MX1MAT	1993-1994
vamos chegar no fim num dia qualquer	em	MX1MAT	1993-1994
eu numca fui a siesta lá	a	MX2SIM	1993-1994
alguns até deslocam a gaza …	a	MX2SIM	1993-1994
vou a igreja sempre	a	MX2SIM	1993-1994
vai lá aos kuxa-kuxa	a	MX2SIM	1993-1994
é pá fui a casa de manhã	a	MX2SIM	1993-1994
o pai vinha levava-nos á escola	a	MX2SIM	1993-1994
tem que dificultar para chegar a sua origem	a	MX23NAU	1993-1994
eles voltam pra aqui na cidade	em	MX23NAU	1993-1994
podemos ir nas nossos lugares --	em	MX23NAU	1993-1994
entãi vamos -- xxx xxx – nos hospitale -- visitar a ver	em	MX23NAU	1993-1994
de certeza irei ao exame	a	MX9KUT	1993-1994
para poder chegar a escola	a	MX9KUT	1993-1994
para poder chegar a escola	a	MX9KUT	1993-1994
acompanhei-a a manhiça	a	MX9KUT	1993-1994
às doze ia à escola	a	PC1URA	1993-1994
comecei ai a -- a trabalhar... aprender ir ao mercado	a	PC1URA	1993-1994
ia sempre a suazilândia	a	PC1URA	1993-1994
fui até à suazilândia	a	PC1URA	1993-1994
chegámos a manzine	a	PC1URA	1993-1994
apanhar o carro o mais urgente possível e chegar ao sítio a tempo	a	PC1URA	1993-1994
essa oportunidade de ir à escola	a	PC1URA	1993-1994
o aluno vai à escola	a	PC1URA	1993-1994
não foi à escola	a	PC1URA	1993-1994
vai à escola	a	PC1URA	1993-1994
chegámos em namaacha	em	PC1URA	1993-1994
apanhámos o machibombo de lá na suazilândia	em	PC1URA	1993-1994
eu fui a baixa	a	PC5IDA	1993-1994
ele não vai retornar ao banco logo	a	PC5IDA	1993-1994
é preferível voltar à escola	a	PC5IDA	1993-1994
ainda permite eu voltar à escola	a	PC5IDA	1993-1994
se você quiser andar nos curandeiros	em	PC5IDA	1993-1994
nem se preocupei em chegar a mesa	a	MF20YAI	1993-1994
ah esse gajo não gosta de ir aos meus jogos	a	MF20YAI	1993-1994
pessoas que nunca foram a escola né	a	MF20YAI	1993-1994
acho que vou a khuwane -	a	MF20YAI	1993-1994
ele disse que vamos ao khuwane às dezassete	a	MF20YAI	1993-1994
mãe vai aconselhar ir ao hospital	a	MF18AME	1993-1994
quem está em condições para ir aos exames	a	MF18AME	1993-1994
chega na escola	em	MF18AME	1993-1994
preparado se o professor chega num sítio para se matricular	em	MF18AME	1993-1994
então é melhor sair da educação ir no outro sítio	em	MF18AME	1993-1994
fomos a piscina	a	MF17ERA	1993-1994
de havia de vir à superfície yá	a	MF17ERA	1993-1994
para ir ao alto-mar é preciso que tenha vela	a	MF17ERA	1993-1994
não pode ir ao alto-mar	a	MF17ERA	1993-1994
eu fui a esse xxx em inhambane	a	MF17ERA	1993-1994
sem ter que ir a xicualacuala	a	MF17ERA	1993-1994
para sairem assim ao público não é	a	MF17ERA	1993-1994
quando consegue tirar ele a superfície	a	MF17ERA	1993-1994
depois foi a pescas	a	MF17ERA	1993-1994
até fomos carrregar a um agricultor lá a infulene	a	MF17ERA	1993-1994
de manhã só íamos à machamba...	a	MF17ERA	1993-1994
depois íamos á escola...	a	MF17ERA	1993-1994
quando vão à scola	a	MF17ERA	1993-1994
há crianças que vão à escola	a	MF17ERA	1993-1994
não ir à escola depois	a	MF17ERA	1993-1994
ele não vai à escola	a	MF17ERA	1993-1994
porque vai à escola	a	MF17ERA	1993-1994
ainda ia à escola	a	MF17ERA	1993-1994
vai à escola	a	MF17ERA	1993-1994
nem chega à escola	a	MF17ERA	1993-1994
não pode ir à escola	a	MF17ERA	1993-1994
porque tem que ir à matiné...	a	MF17ERA	1993-1994
leva-te do mato até na estação então	em	MF17ERA	1993-1994
em matutuíne pode ir duas vezes por dia	em	MF17ERA	1993-1994
ia ao instituto de ciências	a	PG1	1993-1994
homem tem essa coisa de ter que deixar de ir ao serviço	a	PG1	1993-1994
para levar a criança ao hospital	a	PG1	1993-1994
ele pode não ir â escola	a	PG1	1993-1994
não vai â escola quando ele faz	a	PG1	1993-1994
só porque tu foste à escola e eu não	a	PG1	1993-1994
se alguém não vai à escola está em casa	a	PG1	1993-1994
não tem condição de poder ir à escola ou quê	a	PG1	1993-1994
os que vão â escola quando voltam	a	PG1	1993-1994
daqueles que vão â escola esse já não é mal educado	a	PG1	1993-1994
poucas vezes vou à igreja sou católica	a	PG1	1993-1994
fomos chegámos em casa	em	PG1	1993-1994
para podermos ir a escola - -	a	PG2	1993-1994
... e conseguirmos irmos/conseguir chegar no serviço	em	PG2	1993-1994
e levam o assunto aos pais	a	PG2	1993-1994
a minha mãe tinha que ir a machava...	a	PG4	1993-1994
ele tem essa história de ir à escola às vezes	a	PG4	1993-1994
ao chegar ao sábado	a	PG4	1993-1994
vamos a matiné no áfrica	a	PG4	1993-1994
vamos ao jardim	a	PG4	1993-1994
as crianças eram levadas também aos bailes	a	PG4	1993-1994
mas quando voltam a casa	a	PG4	1993-1994
voltando a moçambique	a	PG4	1993-1994
não gostava muito porque ia à escola um dia	a	PG4	1993-1994
olha quando eu andava na polana...	em	PG4	1993-1994
há de vir a frente	a	MZ1	2007
eu gostava de ir a escola	a	MZ1	2007
vai a escola	a	MZ1	2007
vai a escola assim	a	MZ1	2007
chega a uma certa altura.	a	MZ1	2007
pra ir a casa	a	MZ1	2007
nem foi a escola	a	MZ1	2007
eu vou ao curandeiro doente	a	MZ1	2007
transporte rápido a cidade ...	a	MZ2	2007
...vai a machamba	a	MZ2	2007
condições ...pra ir a escola	a	MZ2	2007
as crianças vão as escolas	a	MZ2	2007
vou ao mercado	a	MZ4	2007
sair de casa ir a machamba...	a	MZ4	2007
quando quiser ir a loja né	a	MZ4	2007
ir a dona de casa	a	MZ4	2007
o marido foi a africa do sul	a	MZ4	2007
de manhã ia ao campo	a	MZ4	2007
ir aos defuntos	a	MZ4	2007
aqui de casa ela está a sair ao lar	a	MZ4	2007
que vai a escola	a	MZ4	2007
tens que ir a escola	a	MZ4	2007
manhã ir a igreja	a	MZ4	2007
ir a escola almoçare	a	MZ4	2007
vai-se sair a isso	a	MZ4	2007
tem que ir a machamba	a	MZ5	2007
eu gosto de ir a igreja	a	MZ5	2007
eu vou a igreja	a	MZ5	2007
vão as outras igrejas	a	MZ5	2007
vão a igreja	a	MZ5	2007
as nove fomos a igreja	a	MZ5	2007
fomos a praia	a	MZ5	2007
levo minha mulher a casa	a	MZ5	2007
vir a aqui vender	a	MZ6	2007
eu vou a escola	a	MZ6	2007
as menina ir a casa	a	MZ6	2007
voltas as ruas	a	MZ7	2007
vão as escolas	a	MZ8	2007
ir a escola	a	MZ8	2007
fui lá a casa	a	MZ8	2007
temos passado por lá... as casas	a	MZ8	2007
a vida sempre vai a frente	a	MZ8	2007
partem... à casa dos dois	a	MZ8	2007
aquilo de ir ao curandeiro	a	MZ8	2007
se for ao mercado	a	MZ8	2007
seguir àquelas festas ...	a	MZ8	2007
leva a rapariga ao novo lar	a	MZ8	2007
leva a casa	a	MZ8	2007
precisamos seguir àquilo	a	MZ8	2007
tem de ir a escola	a	MZ8	2007
chegamos ao ponto	a	MZ10	2007
vai as zonas	a	MZ10	2007
vai a cidade	a	MZ12	2007
tem que ir a luta	a	MZ12	2007
chegou a essa escolas grandes	a	MZ12	2007
fugir aquela	a	MZ12	2007
para ir a escola	a	MZ12	2007
vai sempre a escola	a	MZ12	2007
para levar a escola lá...	a	MZ13	2007
chegar ao bairro	a	MZ13	2007
que não vieram a escola	a	MZ13	2007
foram a rua	a	MZ13	2007
ir a casa	a	MZ13	2007
ir às outras escolas	a	MZ15	2007
há outros que vêm as casas	a	MZ15	2007
vão ao trabalho	a	MZ15	2007
vão a escola sim	a	MZ15	2007
você ir a escola	a	MZ15	2007
de ir a escola	a	MZ15	2007
deixar ir a escola	a	MZ15	2007
ir a escola	a	MZ15	2007
vamos a igreja	a	MZ15	2007
eu segui a ela ()	a	MZ15	2007
vão a igreja porque	a	MZ15	2007
fugiram de lá a cidade	a	MZ16	2007
vão a caça	a	MZ16	2007
Vinham aqui a Alto Mae	a	MZ16	2007
iamos a escola	a	MZ16	2007
/ e aí ia a prova oral	a	MZ3	2007
você ia a escola	a	MZ3	2007
que foi a escola	a	MZ3	2007
só querem ir aos curandeiros	a	MZ3	2007
porque vou a igreja	a	MZ3	2007
ir ao / curandeiro	a	MZ3	2007
ir a sede do do do grupo	a	MZ3	2007
vieram a escola	a	MZ3	2007
foi a primeira escola	a	MZ3	2007
até chegar a cidade	a	MZ11	2007
é fácil de chegar a... África do Sul	a	MZ11	2007
voltar a	a	MZ11	2007
vou ao aeroporto	a	MZ11	2007
não voltamos a maputo	a	MZ11	2007
chegar a escola	a	MZ11	2007
gostaria de voltar a minha terra natal	a	MZ11	2007
ia daqui a Maracuene	a	MZ11	2007
pode ir a escola	a	MZ11	2007
poder chegar a escola	a	MZ14	2007
vai ao hospital	a	MZ14	2007
a pessoa que vai ao curandeiro	a	MZ14	2007
iamos ao campo de futebol	a	MZ14	2007
ia a machamba ajudar	a	MZ14	2007
pra ir a África do Sul	a	MZ14	2007
levar a (maputo)	a	MZ14	2007
voltar a maputo	a	MZ14	2007
mandare seus filhos) a escola	a	MZ14	2007
só pode ir a (Maxamba)...	a	MZ14	2007
vai ao mercado	a	MZ14	2007
voltar ao mercado	a	MZ14	2007
pode vir à minha casa	a	MZ17	2007
vai a África do Sul	a	MZ17	2007
chega a África do Sul	a	MZ17	2007
pra ir a esse hospital	a	MZ17	2007
já vai a ()	a	MZ17	2007
vai a ()	a	MZ17	2007
vai ao mercado	a	MZ17	2007
fui a um casamento	a	MZ17	2007
ir a (maxamba)...	a	MZ17	2007
vinha a casa	a	MZ17	2007
até chegar a... Vila	a	MZ17	2007
costuma ir muito a cidade de Maputo....ao centro	a	MZ18	2007
costuma ir muito a cidade de Maputo....ao centro	a	MZ18	2007
gostava de ir a escola	a	MZ18	2007
obrigado) a ir a escola	a	MZ18	2007
ir a escola	a	MZ18	2007
precisava de ir a escola	a	MZ18	2007
condições de ir a escola	a	MZ18	2007
fui a casa dos pais	a	MZ18	2007
ir a escola	a	MZ18	2007
vai a igreja	a	MZ18	2007
também vai a igreja	a	MZ19	2007
vão levar você a um hospital	a	MZ19	2007
vc entra a casa da pessoa	a	MZ19	2007
vai a casa	a	MZ19	2007
eu ...até até () rumo a Maputo	a	MZ19	2007
vamos a cidade	a	MZ19	2007
fui a escola	a	MZ19	2007
tinha que chegar aquela classe	a	MZ20	2007
vais a essa igreja	a	MZ20	2007
também passei e foi até a coisa e:... foi até a coisa e:..	a	MZ20	2007
também passei e foi até a coisa e:... foi até a coisa e:..	a	MZ20	2007
até chegar a fase dele casar	a	MZ20	2007
correr a Mavalane	a	MZ20	2007
vai a igreja	a	MZ20	2007
vai a escola	a	MZ20	2007
podem ir a escola	a	MZ20	2007
ir a escola	a	MZ20	2007
foi a escola	a	MZ20	2007
volta a cas	a	MZ20	2007
Quando vier a esta terra	a	MZ21	2007
No dia ir a machamba	a	MZ21	2007
Andar a casa deles	a	MZ21	2007
quando vou a cidade	a	MZ21	2007
ir a escolar	a	MZ21	2007
Sair da casa ir a escola	a	MZ21	2007
Andar a escola	a	MZ21	2007
vai chegar a praca	a	MZ21	2007
sair de baixa ate directamente a Laulane	a	MZ21	2007
vai a praca	a	MZ21	2007
saio daqui para la a Inhambane	a	MZ21	2007
vão na escola	em	MZ1	2007
ir na escola	em	MZ1	2007
chega na rua	em	MZ1	2007
vai no mercado	em	MZ1	2007
ir na igreja	em	MZ1	2007
chegando na igreja	em	MZ1	2007
ir no hospital	em	MZ2	2007
ir no campo	em	MZ4	2007
ir na escola	em	MZ4	2007
fugi pra Maputo em casa de uma prima minha	em	MZ4	2007
vais no curandeiro	em	MZ5	2007
chega aqui em casa	em	MZ5	2007
de ir lá em casa	em	MZ5	2007
arroz de apoio vão mandar lá em casa da noiva	em	MZ5	2007
vão no registro	em	MZ5	2007
vão em casa da noiva	em	MZ5	2007
lta em casa	em	MZ5	2007
fui no registro	em	MZ5	2007
fui no jardim	em	MZ5	2007
chegamos em casa	em	MZ6	2007
ir em casa da mulher	em	MZ7	2007
leva aqueles coisa lá em casa de menina	em	MZ8	2007
vai na casa	em	MZ8	2007
ir na igreja	em	MZ10	2007
ir eu na escola	em	MZ10	2007
vai no casa número tal	em	MZ12	2007
chegar no/ mesmo ali no... no circo	em	MZ12	2007
foi la na universidade	em	MZ12	2007
fui lá na caixa...	em	MZ12	2007
quando ia na escola...	em	MZ12	2007
saia daqui a pé pra la na escola...	em	MZ12	2007
vai no mato...	em	MZ12	2007
vai no mato esconder	em	MZ12	2007
ir na escola	em	MZ12	2007
ir na escola	em	MZ13	2007
ir ali nos:... na (esquina)...	em	MZ13	2007
tem me levado () no campo	em	MZ13	2007
chega na escola	em	MZ13	2007
() vir na escola	em	MZ15	2007
ir na escola...	em	MZ16	2007
fui na swazi	em	MZ16	2007
para ir no campo	em	MZ3	2007
ir nas machambas	em	MZ3	2007
ir no campo	em	MZ11	2007
ir na escola	em	MZ14	2007
que ir na escola	em	MZ14	2007
ir no hospital	em	MZ17	2007
entrar na escola	em	MZ18	2007
vão comigo na igreja	em	MZ18	2007
quero chegar em# casa	em	MZ19	2007
ia: lá no mato	em	MZ20	2007
vai lá no (Costa do Sol)	em	MZ20	2007
posso ir ali na casa do vizinho...	em	MZ20	2007
está indo lá na (machamba)...	em	MZ21	2007
ir no: no no mercado	em	MZ21	2007

## Sheet: EXCERPTS VERBS
excerpt	overt plural marking (1) or not (0)	informant	year
sim eu conheço alguém curado muitos curam	1	AM14LUR	1993-1994
os marginais ainda se aproveitam aproveitam-se fazer marginalidades	1	AM14LUR	1993-1994
os carros andam muito cheios	1	AM14LUR	1993-1994
são poucas pessoas que podem conseguir a pagar esse dinheiro aí	1	AM14LUR	1993-1994
há pessoas que não conseguem ganhar metade do dinheiro necessário	1	AM14LUR	1993-1994
há pessoas que nem recebem esse dinheiro que querem da renda-	1	AM14LUR	1993-1994
há pessoas que nem recebem esse dinheiro que querem da renda-	1	AM14LUR	1993-1994
onde é que as pessoas vão ir?	1	AM14LUR	1993-1994
as rendas vão ser caras	1	AM14LUR	1993-1994
as pessoas não vão aceitar serem mandado embora	1	AM14LUR	1993-1994
para mim as férias foram normais	1	AM14LUR	1993-1994
os produtos no mercado estão caros	1	AM14LUR	1993-1994
as coisas nunca podem dar certo	1	AM14LUR	1993-1994
os homens são muito malandros	1	AM14LUR	1993-1994
é assim que outras mulheres aprendem serem malandras	1	AM14LUR	1993-1994
elas podem matar o marido delas	1	AM14LUR	1993-1994
as duas ficam viúvas	1	AM14LUR	1993-1994
há filhos que não tomavam banho	1	AM14LUR	1993-1994
há outros que iam para a machamba	1	AM14LUR	1993-1994
os irmãos todos não se entendem cada um	1	AM14LUR	1993-1994
eles todos não se entendem	1	AM14LUR	1993-1994
os pais tinham muitos filhos	1	AM14LUR	1993-1994
os pais levam para casa do homenzinho	1	AM14LUR	1993-1994
há mulheres que querem ir a festa com o marido	1	AM14LUR	1993-1994
há outras mulheres que não gostam nem de irem as festas	1	AM14LUR	1993-1994
não gostam de ir as festas	1	AM14LUR	1993-1994
há outras mulheres que querem-	1	AM14LUR	1993-1994
os maridos não querem lhes levar.	1	AM14LUR	1993-1994
os ninjas também tem os próprios caminhos que ficam	1	AM14LUR	1993-1994
os marginais ainda se aproveitam aproveitam-se fazer marginalidades interrompe as aulas arrancam dinheiro de pessoas dos alunos as vezes batem.	1	AM14LUR	1993-1994
os marginais ainda se aproveitam aproveitam-se fazer marginalidades interrompe as aulas arrancam dinheiro de pessoas dos alunos as vezes batem.	1	AM14LUR	1993-1994
os marginais ainda se aproveitam aproveitam-se fazer marginalidades interrompe as aulas arrancam dinheiro de pessoas dos alunos as vezes batem.	1	AM14LUR	1993-1994
é verdade tem poucos- que não aguentam.	1	AM14LUR	1993-1994
há pessoas que nem recebem esse dinheiro que querem	1	AM14LUR	1993-1994
Mas eles deviam fazer uma coisa deviam arranjar- deviam construir casas nem	1	AM14LUR	1993-1994
Mas eles deviam fazer uma coisa deviam arranjar- deviam construir casas nem	1	AM14LUR	1993-1994
são muito malandros os homens	1	AM14LUR	1993-1994
os homens é que são muito mais malandros	1	AM14LUR	1993-1994
os homens é que obrigam as suas mulheres a fazerem malandrices	1	AM14LUR	1993-1994
os homens é que obrigam as suas mulheres a fazerem malandrices	1	AM14LUR	1993-1994
há filhos que não tomavam banho sei-la- passeavam só- há outros que iam para a machamba- deviam por água- deviam cozinhar	1	AM14LUR	1993-1994
há filhos que não tomavam banho sei-la- passeavam só- há outros que iam para a machamba- deviam por água- deviam cozinhar	1	AM14LUR	1993-1994
há filhos que não tomavam banho sei-la- passeavam só- há outros que iam para a machamba- deviam por água- deviam cozinhar	1	AM14LUR	1993-1994
os pais tinham muitos filhos que nem sabiam quantos	1	AM14LUR	1993-1994
e os filhos daquela mãe é que se entendem juntos	1	AM14LUR	1993-1994
eles não estão a reabilitar toda escola-	1	AM14LUR	1993-1994
como é que eles podem conseguir pagar contos	1	AM14LUR	1993-1994
Mas eles deviam fazer uma coisa deviam arranjar- deviam construir casas nem//	1	AM14LUR	1993-1994
Mas eles deviam fazer uma coisa deviam arranjar- deviam construir casas nem//	1	AM14LUR	1993-1994
Mas eles deviam fazer uma coisa deviam arranjar- deviam construir casas nem//	1	AM14LUR	1993-1994
eles não podem mandar embora as pessoas de qualquer maneira	1	AM14LUR	1993-1994
os marginais ainda se aproveitam aproveitam-se fazer marginalidades interrompe as aulas arrancam dinheiro de pessoas dos alunos as vezes batem.	0	AM14LUR	1993-1994
as férias correu mas ou menos bem	0	AM14LUR	1993-1994
os pais tinham muitos filhos que nem sabiam quantos eles tinha	0	AM14LUR	1993-1994
ainda não sei nem- se as pessoas não aceitar	0	AM14LUR	1993-1994
há pessoas que acaba trinta dias um mês a ir trabalhar e não recebe	0	AM14LUR	1993-1994
há pessoas que acaba trinta dias um mês a ir trabalhar e não recebe	0	AM14LUR	1993-1994
os homens também é	0	AM14LUR	1993-1994
há pessoas que acaba trinta dias um mês a ir trabalhar e não recebe cem contos e como é que vai pagar cento e tal cento e quarenta duzentos contos durante/ e nem recebe esse dinheiro por fim do mês- como é que há-de conseguir pagar renda de cento e quarenta duzentos contos não pode conseguir	0	AM14LUR	1993-1994
há pessoas que acaba trinta dias um mês a ir trabalhar e não recebe cem contos e como é que vai pagar cento e tal cento e quarenta duzentos contos durante/ e nem recebe esse dinheiro por fim do mês- como é que há-de conseguir pagar renda de cento e quarenta duzentos contos não pode conseguir	0	AM14LUR	1993-1994
há pessoas que acaba trinta dias um mês a ir trabalhar e não recebe cem contos e como é que vai pagar cento e tal cento e quarenta duzentos contos durante/ e nem recebe esse dinheiro por fim do mês- como é que há-de conseguir pagar renda de cento e quarenta duzentos contos não pode* conseguir	0	AM14LUR	1993-1994
há pessoas que acaba trinta dias um mês a ir trabalhar e não recebe cem contos e como é que vai pagar cento e tal cento e quarenta duzentos contos durante/ e nem recebe esse dinheiro por fim do mês- como é que há-de conseguir pagar renda de cento e quarenta duzentos contos não pode conseguir	0	AM14LUR	1993-1994
há outras mulheres que não gostam nem de irem as festas sei-la porque prefere que o marido vai sozinho	0	AM14LUR	1993-1994
em relação a esses problemas todos que nos cercam --	1	AM16IJA	1993-1994
há pessoas que estão ligadas à política ...	1	AM16IJA	1993-1994
em relação aos programas – são essas coisitas mas ...	1	AM16IJA	1993-1994
como é que as coisas são se dá ou não	1	AM16IJA	1993-1994
se as rendas ontem eram pagas na ordem dos dez a quinze contos é justo que suba né?	1	AM16IJA	1993-1994
há uma série de coisas que envolvem isso	1	AM16IJA	1993-1994
como é que as rendas deviam ser aumentadadas	1	AM16IJA	1993-1994
os miúdos vão começar a andar muito mal vestidos	1	AM16IJA	1993-1994
os miúdos vão começar a andar muito mal vestidos -- sim vão começar a andar	1	AM16IJA	1993-1994
já não aparecem já não aparecem as mechas	1	AM16IJA	1993-1994
se dos componentes do trabalho dexar aqueles indivíduos que representam os os mais	1	AM16IJA	1993-1994
os elementos apresentados naquela música deviam ficar selecionados	1	AM16IJA	1993-1994
então provar aqui que vocês são mas preocupados em problemas culturais .. habitação - não sei quê e não procuram saber questões também da da vossa própria formação	1	AM16IJA	1993-1994
quais são as vantagens de ontem e as desvantagens de hoje?	1	AM16IJA	1993-1994
todas as coisas passam pela imprensa	1	AM16IJA	1993-1994
e hoje quando se diz que as crianças vão	1	AM16IJA	1993-1994
agora eu nã sei como é que vocês falam	1	AM16IJA	1993-1994
vocês sabem como é que vão encontrar as notas	1	AM16IJA	1993-1994
vocês sabem como é que vão encontrar as notas	1	AM16IJA	1993-1994
as crianças hoje queixam dos professores	1	AM16IJA	1993-1994
também as próprias crianças não fazem nenhum esforço em estudar	1	AM16IJA	1993-1994
estão aqueles livros todos ali	1	AM16IJA	1993-1994
muitas menininhas estão torneira de manhã	1	AM16IJA	1993-1994
no nosso tempo as vossas tias as vossas mães tinham que acordar de manhã buscar água	1	AM16IJA	1993-1994
o tempo que vocês levam para arranjar as mexas --	1	AM16IJA	1993-1994
o tempo que vocês levam - a ssistir novela -	1	AM16IJA	1993-1994
hoje as crianças pegam numa criança de primeira classe	1	AM16IJA	1993-1994
como é que as meninas acham este /esta vida política actual --	1	AM16IJA	1993-1994
as moças não conseguiram responder --	1	AM16IJA	1993-1994
se vocês estavam aqui porquê que não conseguiram responder --	1	AM16IJA	1993-1994
se vocês estavam aqui porquê que não conseguiram responder --	1	AM16IJA	1993-1994
os três não respondem cem por cento	1	AM16IJA	1993-1994
agora se vocês por exemplo dizem nós não conseguimos estudar	1	AM16IJA	1993-1994
nós não conseguimos estudar porque as condições são assim /	1	AM16IJA	1993-1994
como é que os pais que são os que carregam este peso todo vão se apresentar na sociedade – vão dizer que conseguiram carreagar nas costas	1	AM16IJA	1993-1994
como é que os pais que são os que carregam este peso todo vão se apresentar na sociedade – vão dizer que conseguiram carreagar nas costas	1	AM16IJA	1993-1994
como é que os pais que são os que carregam este peso todo vão se apresentar na sociedade – vão dizer que conseguiram carreagar nas costas	1	AM16IJA	1993-1994
como é que os pais que são os que carregam este peso todo vão se apresentar na sociedade – vão dizer que conseguiram carreagar nas costas	1	AM16IJA	1993-1994
como é que os pais que são os que carregam este peso todo vão se apresentar na sociedade – vão dizer que conseguiram carreagar nas costas	1	AM16IJA	1993-1994
outros conseguiram fazer isso	1	AM16IJA	1993-1994
outros conseguiram fazer isso agora estão a estudar estão a fazer esforço --	1	AM16IJA	1993-1994
outros conseguiram fazer isso agora estão a estudar estão a fazer esforço --	1	AM16IJA	1993-1994
vocês estão a ser derrotados pelas condições	1	AM16IJA	1993-1994
os alunos todos deviam xxx esta matéria	1	AM16IJA	1993-1994
vocês não estão entender o vosso coiso	1	AM16IJA	1993-1994
todos esses vão dizer número nove	1	AM16IJA	1993-1994
todos eles disseram que não	1	AM16IJA	1993-1994
mesmo que eles saibam até ao ministério	1	AM16IJA	1993-1994
eles querem saber realmente qual é o sentimento das pessoas	1	AM16IJA	1993-1994
vocês estão a estudar poesia na escola	1	AM16IJA	1993-1994
eu acredito que vocês costumam a xxx sempre preto e branco	1	AM16IJA	1993-1994
o problema existe mesmo se vocês estão a acompanhar este desenvolvimento	1	AM16IJA	1993-1994
esse é o problema que vocês vivem todos os dias	1	AM16IJA	1993-1994
se as rendas ontem eram pagas na ordem dos dez a quinze contos é justo que suba né?	0	AM16IJA	1993-1994
também as próprias crianças não fazem nenhum esforço em estudar se souber que xxx	0	AM16IJA	1993-1994
eles não falava disso mas sabiamos todos	0	AM16IJA	1993-1994
eles já representa um extrato social --	0	AM16IJA	1993-1994
estes tiveram que fazer uma reunião ...	1	AM10EST	1993-1994
só eles é que sabem ...	1	AM10EST	1993-1994
eles é que sabem quando o miúdo está doente	1	AM10EST	1993-1994
não foram a minha casa contactar comigo	1	AM10EST	1993-1994
não foram eles que me trouxeram pra aqui	1	AM10EST	1993-1994
não foram eles que me trouxeram pra aqui	1	AM10EST	1993-1994
eles tiveram que fazer uma grande reunião	1	AM10EST	1993-1994
eu nem contava que a mãe ou eles pudessem entrar aqui	1	AM10EST	1993-1994
passado uma semana eles vieram ver a criança	1	AM10EST	1993-1994
eles vieram ver a criança e vinham buscar a ela	1	AM10EST	1993-1994
eles não procuraram saber se eu estava doente	1	AM10EST	1993-1994
se eles quiserem ficar	1	AM10EST	1993-1994
os mais velhos estão naquelas condições	1	AM10EST	1993-1994
as pessoas hão-de ver que não é importante	1	AM10EST	1993-1994
eles disseram tá bem	1	AM10EST	1993-1994
as pessoas não conseguem mesmo	1	AM10EST	1993-1994
eles já conseguiram transferir as coisas	1	AM10EST	1993-1994
eles querem ir trocar aquela casa	1	AM10EST	1993-1994
eles não conseguem dizem que querem	1	AM10EST	1993-1994
eles não conseguem dizem que querem	1	AM10EST	1993-1994
eles não conseguem dizem que querem	1	AM10EST	1993-1994
eles ficaram de fechar o negócio	1	AM10EST	1993-1994
eles andam com cada azares não conseguem nada	1	AM10EST	1993-1994
eles andam com cada azares não conseguem nada	1	AM10EST	1993-1994
eles como são um casal que está aqui sim	1	AM10EST	1993-1994
se por acaso eles viessem lá	1	AM10EST	1993-1994
uma vez que eles vivem já	1	AM10EST	1993-1994
as miúdas já estão estudar	1	AM10EST	1993-1994
há outros que não conseguem tá ver	1	AM10EST	1993-1994
eles vinham passar	1	AM10EST	1993-1994
eles tinham uns assuntos a tratar sim	1	AM10EST	1993-1994
depois as pessoas sempre falam aí	1	AM10EST	1993-1994
essas tuas irmãs não prestam	1	AM10EST	1993-1994
eles terá que vender as chaves	0	AM10EST	1993-1994
eles por exemplo -- agora não se interessa com filho	0	AM10EST	1993-1994
fazíamos o que os nossos pais diziam ...	1	AM10LOT	1993-1994
as coisas eram baratas	1	AM10LOT	1993-1994
mas parece que as coisas estão mudando ... cada dia	1	AM10LOT	1993-1994
e também os filhos respeitam melhor o pai do que a mãe	1	AM10LOT	1993-1994
os miúdos estão: um pouco avançados ...	1	AM10LOT	1993-1994
as coisas eram baratas em inhambane ...	1	AM10LOT	1993-1994
quinhentos meticais que as pessoas pagam para o:/para o chapa	1	AM10LOT	1993-1994
os motoristas deviam/deviam evitar os acidentes - -	1	AM10LOT	1993-1994
as pessoas conhecem-se através do namoro...	1	AM10LOT	1993-1994
meus filhos também estão grande...	1	CH1CET	1993-1994
já tem cinco filhos morreram dois ficaram três	1	CH1CET	1993-1994
já tem cinco filhos morreram dois ficaram três	1	CH1CET	1993-1994
pessoas educadas... sabem diferenciar a pessoa quando não é de lá...	1	CH1CET	1993-1994
pessoas educadas... sabem diferenciar a pessoa quando não é de lá...	1	CH1CET	1993-1994
pessoas educadas... sabem diferenciar a pessoa quando não é de lá... recebem muito bem: cumprimentam...	1	CH1CET	1993-1994
pessoas educadas... sabem diferenciar a pessoa quando não é de lá... recebem muito bem: cumprimentam...	1	CH1CET	1993-1994
ficámos lá quando foram os missionários	1	CH1CET	1993-1994
a moatize foram dois dias de viagem de comboio --	1	CH1CET	1993-1994
está melhor porque os machimbombos são muitos	1	CH1CET	1993-1994
as aventuras que eu:... que me sucederam...	1	CH1CET	1993-1994
isso foi depois quando vieram os salesianos	1	CH1CET	1993-1994
vieram os padres salesianos	1	CH1CET	1993-1994
porque as crianças que vão para a escola ... sem moral	1	CH1CET	1993-1994
e as crianças que vão ...	1	CH1CET	1993-1994
há muitos que não vão ser baptizados ...	1	CH1CET	1993-1994
os crentes -- se reúnem ...	1	CH1CET	1993-1994
os meus pais ha: fo//e//e//eram crentes --	1	CH1CET	1993-1994
as nossas filhas agora não aguentam --	1	CH1CET	1993-1994
os casamentos agora estão dificílimo --	1	CH1CET	1993-1994
as moças agora só querem -- luxo	1	CH1CET	1993-1994
como é que os pais podem... fazer um casamento	1	CH1CET	1993-1994
como é que os pais podem... fazer um casamento	1	CH1CET	1993-1994
filhos partem de criança...	1	CH1CET	1993-1994
outros estão na áfrica do sul	1	CH1CET	1993-1994
elas ensinavam ... educavam...	1	CH1CET	1993-1994
elas ensinavam ... educavam...	1	CH1CET	1993-1994
não digo que sejam elas as melhores ou quê...	1	CH1CET	1993-1994
talvez eles vão desistir...	1	CH1CET	1993-1994
elas mandam quando têm um festazinha	1	CH1CET	1993-1994
as mulheres daquele tempo... cresceram bem ... tinham coragem	1	CH1CET	1993-1994
as mulheres daquele tempo... cresceram bem ... tinham coragem ...	1	CH1CET	1993-1994
todas hoje que estão nos seus lares com trinta e tal anos casados é coragem...	1	CH1CET	1993-1994
vieram os padres salesianos então fundaram aquela escola fizeram um centro e fizeram aquela escola	1	CH1CET	1993-1994
vieram os padres salesianos então fundaram aquela escola fizeram um centro e fizeram aquela escola	1	CH1CET	1993-1994
vieram os padres salesianos então fundaram aquela escola fizeram um centro e fizeram aquela escola	1	CH1CET	1993-1994
não digo que sejam elas as melhores ou quê... mas há qualquer coi//aproveitam qualquer coisa de moral... de respeito ...	1	CH1CET	1993-1994
outros deviam ser baptizados já já já:: esta páscoa ...	1	CH1CET	1993-1994
há filhos que quando chega aquela altura da adolescência para jovem -- já não quer/nem quer saber...	0	CH1CET	1993-1994
há filhos que quando chega aquela altura da adolescência para jovem -- já não quer/ nem quer saber...	0	CH1CET	1993-1994
as aparências como dizem mudam	1	CH2NEL	1993-1994
os jovens são sinceros ou não --	1	CH2NEL	1993-1994
são muitos os jovens que passa a vida a dizer que epá aquela é minha amiga	1	CH2NEL	1993-1994
os outros partidos até aqui ... de // dizem isso nem a frelimo nem a renamo	1	CH2NEL	1993-1994
todos mataram todos	1	CH2NEL	1993-1994
todos roubaram --	1	CH2NEL	1993-1994
pelos actos que esses ditos da frelimo cometeram --	1	CH2NEL	1993-1994
uma vez que os candidatos são independentes --	1	CH2NEL	1993-1994
as aparências como dizem mudam iludem ((risos))	1	CH2NEL	1993-1994
pra eles meter-se -- com este moço ou com aquela moça -- porque estão aqui e ali	1	CH2NEL	1993-1994
que elas sabem que ah –	1	CH2NEL	1993-1994
elas sabem que ah – gostam mesmo --	1	CH2NEL	1993-1994
todos mataram --	1	CH2NEL	1993-1994
todos destruíram todos roubaram	1	CH2NEL	1993-1994
há uma base para eles poderem se enriquecer --	1	CH2NEL	1993-1994
dentro dessa sua possibilidade ... aparece ... os estudos afrente --	0	CH2NEL	1993-1994
pra eles meter-se -- com este moço ou com aquela moça	0	CH2NEL	1993-1994
são muitos os jovens que passa a vida a dizer que epá aquela é minha amiga	0	CH2NEL	1993-1994
são muitos os jovens que passa a vida a dizer que epá aquela é minha amiga sei-lá quê mas que ... no fundo sabe que epá ((é outra coisa né)) quer outra coisa	0	CH2NEL	1993-1994
são muitos os jovens que passa a vida a dizer que epá aquela é minha amiga sei-lá quê mas que ... no fundo sabe que epá ((é outra coisa né)) quer outra coisa	0	CH2NEL	1993-1994
que:os carros andam muito cheios	1	CH12ODJ	1993-1994
as pessoas vivem num determinado bairro	1	CH12ODJ	1993-1994
os hábitos são diferentes dos daqui de maputo	1	CH12ODJ	1993-1994
outro lado as irmãzinhas davam aulas	1	CH12ODJ	1993-1994
tenho amigas que trabalham ...	1	CH12ODJ	1993-1994
todas profissões devem ser exercidas por mulheres	1	CH12ODJ	1993-1994
chamar atenção as duas crianças para que não faça aquilo	0	CH12ODJ	1993-1994
todos que estavam naquela branquinha começaram a rir	1	MX1MAT	1993-1994
eu gostei muito da toda visita e também os meus colegas que estão aí	1	MX1MAT	1993-1994
outros começaram a desanimar	1	MX1MAT	1993-1994
esses são os meus/ meus colegas	1	MX1MAT	1993-1994
indivíduos de inhambane são mestre carpintero pedrero electricista	1	MX1MAT	1993-1994
eles sabem que este aqui havia	1	MX1MAT	1993-1994
aqueles meses ali eles tinham que ver então	1	MX1MAT	1993-1994
os meus colegas que veio aqui na minha casa	0	MX1MAT	1993-1994
essa essas empresas que estão a ser alienadas	1	MX2SIM	1993-1994
alguns até deslocam a gaza …	1	MX2SIM	1993-1994
há/ outras pessoas que não conhecem nem a nem	1	MX2SIM	1993-1994
seus filhos me bateram!	1	MX2SIM	1993-1994
os seus filhos bateram-me	1	MX2SIM	1993-1994
mulheres dão cabo destroem a economia	1	MX2SIM	1993-1994
os pais estavam em gaza	1	MX2SIM	1993-1994
os pais dela epá são pessoas honestas	1	MX2SIM	1993-1994
ali existem os mais potentes que até podem atingir a cinco	1	MX2SIM	1993-1994
ali existem os mais potentes que até podem atingir a cinco	1	MX2SIM	1993-1994
eu já tive algumas namoradas /-- como eu tinha uma dependência aqui na malhangalene encontrava problemas dá quando me viam diziam – épá se eu ver-te você lá naquela casa na vieira não fala mais comigo!	1	MX2SIM	1993-1994
eu já tive algumas namoradas /-- como eu tinha uma dependência aqui na malhangalene encontrava problemas dá quando me viam diziam – épá se eu ver-te você lá naquela casa na vieira não fala mais comigo!	1	MX2SIM	1993-1994
as pessoas hão-de lutar para vir aqui	1	MX2SIM	1993-1994
desde o tempo colonial existem juros até hoje	1	MX2SIM	1993-1994
mesmo na américa seguem essas coisas	1	MX2SIM	1993-1994
mulheres dão cabo destroem a economia de um gajo	1	MX2SIM	1993-1994
os meus amigos diziam «afinal o que é que você está a ver ali pá porque é que você anda com essa moça?»	1	MX2SIM	1993-1994
ela é boa gosto dela mas os pais são estúpidos	1	MX2SIM	1993-1994
então eles dizem ya a criança é sua	1	MX2SIM	1993-1994
eles mandaram-me descarregar	1	MX2SIM	1993-1994
eles começam a jogar	1	MX2SIM	1993-1994
eles só naquelas andanças entregavam um milhão em cada dia	1	MX2SIM	1993-1994
deste ano aqui actual -- funcionava os estudo	0	MX2SIM	1993-1994
os pais dela está a ver	0	MX2SIM	1993-1994
outros também vão dizer que alguma vez	1	MX23NAU	1993-1994
as pessoas estão a correr dum lado	1	MX23NAU	1993-1994
aqueles bichos saem de casa de banho	1	MX23NAU	1993-1994
os médicos não estão trabalhar --	1	MX23NAU	1993-1994
as pessoas estavam	1	MX23NAU	1993-1994
os hospital também estão cansado	1	MX23NAU	1993-1994
alimentar esses que estão a trabalhar	1	MX23NAU	1993-1994
as pessoas já – voltaram estão a dançar	1	MX23NAU	1993-1994
os hospital também estão cansado coitadinho porque são me//	1	MX23NAU	1993-1994
nos armazem também estão vazios	1	MX23NAU	1993-1994
emoresas que estão trabalhar	1	MX23NAU	1993-1994
tios ... vovos não sei quê muita coisa -- acumulado aqui -- não estão a fazer nada	1	MX23NAU	1993-1994
eles vão fazer conversações enquanto estão aqui	1	MX23NAU	1993-1994
eles já xxx vão voltar pra aqui --	1	MX23NAU	1993-1994
aqueles que já adiantaram que estão compreender	1	MX23NAU	1993-1994
aqueles que já adiantaram que estão compreender	1	MX23NAU	1993-1994
as pessoas já – voltaram estão a dançar estão a cozinhar	1	MX23NAU	1993-1994
as pessoas já – voltaram estão a dançar estão a cozinhar	1	MX23NAU	1993-1994
eles vão fazer conversações	1	MX23NAU	1993-1994
eles vão voltar para aqui na cidade	1	MX23NAU	1993-1994
esses estão a viver bem --	1	MX23NAU	1993-1994
e esses que voltaram --	1	MX23NAU	1993-1994
porque é que eles voltam pra aqui	1	MX23NAU	1993-1994
os responsávele – entrava em reunião entra eles	0	MX23NAU	1993-1994
os responsávele – entrava em reunião entra eles	0	MX23NAU	1993-1994
as pessoas estava a ser ::	0	MX23NAU	1993-1994
os funcionários que trabalha nos hospital	0	MX23NAU	1993-1994
para que conseguirmos alimentar os funcionários que trabalha nos hospital	0	MX23NAU	1993-1994
os vizinho há-de vir épá	0	MX23NAU	1993-1994
eles vão voltar para aqui na cidade – vai convencer com//	0	MX23NAU	1993-1994
então chega as pessoas	0	MX23NAU	1993-1994
algumas ... respondem talvéz	1	MX9KUT	1993-1994
nem sempre as pessoas que a gente deseja é ... encaram a situação da mesma maneira que nós	1	MX9KUT	1993-1994
gente tenha que admitir que as mulheres tenham que discutir qualquer coisa nê	1	MX9KUT	1993-1994
bom são desses amigos que nos enganam e nós pensamos	1	MX9KUT	1993-1994
realmente mulheres parecem quanto a mim tão unidas	1	MX9KUT	1993-1994
amigos parecem não estar a funcionar muito bem	1	MX9KUT	1993-1994
muitas mulheres que até hoje arranjam brigas	1	MX9KUT	1993-1994
muitas mulheres que até hoje arranjam brigas / arranjam brigas mesmo	1	MX9KUT	1993-1994
os professores também não estão a querer ajudar	1	MX9KUT	1993-1994
são pessoas que estão a trabalhar	1	MX9KUT	1993-1994
só os brasileiros é que sabem -- ser aquilo	1	MX9KUT	1993-1994
espero que os professores vão colaborar	1	MX9KUT	1993-1994
aquelas que se encontram casadas	1	MX9KUT	1993-1994
algumas chegam a ser graves	1	MX9KUT	1993-1994
essas coisas todas não é	0	MX9KUT	1993-1994
realmente amigos / amigas é	0	MX9KUT	1993-1994
eles é ... daquilo que a gente quer	0	MX9KUT	1993-1994
meu pai e minha mãe separam-se	1	PC1URA	1993-1994
as coisas eram muito diferentes daqui de maputo	1	PC1URA	1993-1994
as pessoas de lá eram mais bonitas...	1	PC1URA	1993-1994
as pessoas de lá são:	1	PC1URA	1993-1994
as pessoas de lá parecem ter um horário	1	PC1URA	1993-1994
as pessoas vivem longe da cidade	1	PC1URA	1993-1994
os vencimentos moçambicanos -- nunca vão ser : suficientes	1	PC1URA	1993-1994
os custos aumentam de --	1	PC1URA	1993-1994
os professores aproveitam-se dessa ocasião	1	PC1URA	1993-1994
os monhés estragam tudo	1	PC1URA	1993-1994
os pais não reúnem condições --	1	PC1URA	1993-1994
os professores dão aulas	1	PC1URA	1993-1994
o que é que devemos fazer quando as coisas são assim?	1	PC1URA	1993-1994
os nossos próprios professores já não podem conseguir	1	PC1URA	1993-1994
eles por exemplo podem comer na rua	1	PC1URA	1993-1994
os chapas cem também quando foram vendidos	1	PC1URA	1993-1994
eles conduzem de tal maneira	1	PC1URA	1993-1994
eles fazem muitos acidentes	1	PC1URA	1993-1994
eles estragam os próprios carros	1	PC1URA	1993-1994
eles estragam eles não têm	1	PC1URA	1993-1994
eles andam a uma velocidade	1	PC1URA	1993-1994
não acho correcto sobre as velocidades que eles usam	1	PC1URA	1993-1994
elas/estão a estudar	1	PC1URA	1993-1994
as pessoas de lá são: vivem de uma maneira...	1	PC1URA	1993-1994
eles por exemplo podem comer na rua é o normal podem -- quer dizer/tudo para eles é normal ficam fora só	1	PC1URA	1993-1994
eles por exemplo podem comer na rua é o normal podem -- quer dizer/tudo para eles é normal ficam fora só	1	PC1URA	1993-1994
os monhés estragam tudo são os primeiros a fazer o negócio	1	PC1URA	1993-1994
outras coisas em si -- das rendas --- aumenta cada vez mais	0	PC1URA	1993-1994
sabe exactamente o que elas quer	0	PC1URA	1993-1994
e assim foram os meus irmãos	1	PC5IDA	1993-1994
as pessoas quando crescem por mais pequenina que a doença seja	1	PC5IDA	1993-1994
estão lá dois meus irmãos	1	PC5IDA	1993-1994
mas o que os homens deviam fazer era tentar fazer as coisas às escondidas	1	PC5IDA	1993-1994
eles não conseguem esconder	1	PC5IDA	1993-1994
há senhoras que às vezes dizem «olha	1	PC5IDA	1993-1994
o problema de certas mulheres que não gostam de arranjar amigos	1	PC5IDA	1993-1994
esses problemas se passam comigo	1	PC5IDA	1993-1994
os homens se querem amigas	1	PC5IDA	1993-1994
amigas que vão ao vinte e quatro de julho	1	PC5IDA	1993-1994
mulheres que tenham as suas casas	1	PC5IDA	1993-1994
esses cálices que tomam whisk não sei	1	PC5IDA	1993-1994
aquelas coisas precisam de ser pagas	1	PC5IDA	1993-1994
essas mulheres que arrancam maridos das outras...	1	PC5IDA	1993-1994
essas senhoras usam além dessas	1	PC5IDA	1993-1994
há uns maziones que fazem tratamentos	1	PC5IDA	1993-1994
as pessoas comiam quer dizer	1	PC5IDA	1993-1994
os vencimentos eram baixos	1	PC5IDA	1993-1994
as poucas coisas que haviam eram baratas	1	PC5IDA	1993-1994
com as mesmas regalias que aqueles que suportaram sacrifícios	1	PC5IDA	1993-1994
os meus vizinhos aqui admiram estás a perceber	1	PC5IDA	1993-1994
hoje os outros avançaram e hoje não estamos muito mal	1	PC5IDA	1993-1994
sempre quis que os filhos estudassem naqueles anos de setenta e tal	1	PC5IDA	1993-1994
os meus irmãos telefonavam para mim	1	PC5IDA	1993-1994
os miúdos têm brincadeiras... bebem... não têm xxx quando bebem é um problema sério provocam sempre confusão	1	PC5IDA	1993-1994
os miúdos têm brincadeiras... bebem... não têm xxx quando bebem é um problema sério provocam sempre confusão	1	PC5IDA	1993-1994
os miúdos têm brincadeiras... bebem... não têm xxx quando bebem é um problema sério provocam sempre confusão	1	PC5IDA	1993-1994
outros fervem água deitam ela ou óleo	1	PC5IDA	1993-1994
são mulheres bem preparadas	1	PC5IDA	1993-1994
são mulheres bem preparadas – vão aos curandeiros	1	PC5IDA	1993-1994
as poucas coisas que haviam eram baratas	1	PC5IDA	1993-1994
não estamos a passo dos outros que foram do /do /do tempo dele	1	PC5IDA	1993-1994
problemas são esses /que estão para começar	1	PC5IDA	1993-1994
eles tratam muito bem da minha mãe	1	PC5IDA	1993-1994
outros fervem água	1	PC5IDA	1993-1994
porque isso é uma responsabilidade que eles querem que puxar está a perceber	1	PC5IDA	1993-1994
há muitos que conseguem aplicar as coisas em gestos	1	PC5IDA	1993-1994
meus irmãos solteiros já sabe	0	PC5IDA	1993-1994
há muitos que conseguem aplicar as coisas em gestos outros fervem água deitam ela ou óleo deita não sei quê	0	PC5IDA	1993-1994
porquê é que os humanos faz isso	0	PC5IDA	1993-1994
eles quando chega	0	PC5IDA	1993-1994
elas fala aí na televisão	0	PC5IDA	1993-1994
mas há aquelas que querem milhões! quer milhões!	0	PC5IDA	1993-1994
metade dos americanos que não gostavam daquilo	1	MF20YAI	1993-1994
os russos tentaram fazer alguma coisa	1	MF20YAI	1993-1994
os colombianos eram volta de dez	1	MF20YAI	1993-1994
os americanos vinham atrás	1	MF20YAI	1993-1994
os russos disseram vocês	1	MF20YAI	1993-1994
os russos foram para frente	1	MF20YAI	1993-1994
os russos não aguentaram como	1	MF20YAI	1993-1994
só conseguiram escapar uns quatro russos	1	MF20YAI	1993-1994
dois americanos tiveram que voltar	1	MF20YAI	1993-1994
os homens morrem cedo	1	MF20YAI	1993-1994
os homens acumulam a dor	1	MF20YAI	1993-1994
as mulheres quando acontece uma coisa choram logo	1	MF20YAI	1993-1994
os nossos velhos ne? não faziam essas coisas	1	MF20YAI	1993-1994
acho que pessoas que quando escutam aquilo	1	MF20YAI	1993-1994
pessoas que nunca foram a escola né	1	MF20YAI	1993-1994
como uns dizem que o desporto não garante futuro a ninguém	1	MF20YAI	1993-1994
as pessoas que vivem comigo	1	MF20YAI	1993-1994
essas que tratam de uma forma desagradável	1	MF20YAI	1993-1994
os russos tentaram fazer alguma coisa e pensavam que eram poucos né porque aqueles	1	MF20YAI	1993-1994
os russos tentaram fazer alguma coisa e pensavam que eram poucos né porque aqueles	1	MF20YAI	1993-1994
havia outros lá no mato que estavam para fazer uma armadilha	1	MF20YAI	1993-1994
outros lá no mato que estavam para fazer uma armadilha para aqueles então conseguiram dar cabo daqueles	1	MF20YAI	1993-1994
conseguiram dar cabo daqueles voltaram de novo para – entraram ali no quartel	1	MF20YAI	1993-1994
daqueles voltara de novo para – entraram ali no quartel	1	MF20YAI	1993-1994
daqueles na ficaram ali então	1	MF20YAI	1993-1994
vieram os americanos	1	MF20YAI	1993-1994
os russos foram para frente não queriam saber nada dos americanos atacaram aqueles entraram ali dentro	1	MF20YAI	1993-1994
os russos foram para frente não queriam saber nada dos americanos atacaram aqueles entraram ali dentro	1	MF20YAI	1993-1994
os russos foram para frente não queriam saber nada dos americanos atacaram aqueles entraram ali dentro	1	MF20YAI	1993-1994
aqueles então pa começaram já a fazer confusão	1	MF20YAI	1993-1994
aguentaram como eram seis ou sete pessoas foram morrendo um por um	1	MF20YAI	1993-1994
aguentaram como eram seis ou sete pessoas foram morrendo um por um	1	MF20YAI	1993-1994
dois americanos tiveram que voltar de novo para urss foram lá treinaram alguns dias	1	MF20YAI	1993-1994
há muito tempo os nossos velhos ne? não faziam essas coisas é por isso que agora pensam que é proibido né para	1	MF20YAI	1993-1994
pessoas que nunca foram a escola né quando escutam ficam com o coração a abanar	1	MF20YAI	1993-1994
eles zangam-se com qualquer um	1	MF20YAI	1993-1994
então eles quando vão passear	1	MF20YAI	1993-1994
esses são os únicos	1	MF20YAI	1993-1994
então eles quando chegam no ponto de saturaçã	1	MF20YAI	1993-1994
os russos era para ficarem a frente	0	MF20YAI	1993-1994
eu quero que todos seja nas televisões	0	MF20YAI	1993-1994
as pessoas eram escolhidas para o centro dos professores	1	MF18AME	1993-1994
as irmãs exigiam para nós falarmos português	1	MF18AME	1993-1994
não sei como é que se chamavam aqueles postos de administracão -	1	MF18AME	1993-1994
os alunos decoravam decoravam depois fomos andando	1	MF18AME	1993-1994
as pessoas aderiram gostaram	1	MF18AME	1993-1994
os próprios professores não foram preparados	1	MF18AME	1993-1994
os livros não foram preparados então	1	MF18AME	1993-1994
aqueles meninos que estavam na primeira classe	1	MF18AME	1993-1994
os professores são antigos	1	MF18AME	1993-1994
então uns professores nem sabiam onde	1	MF18AME	1993-1994
que os seus alunos sabam ler e escrever	1	MF18AME	1993-1994
os meus filhos todos já fizeram a primeira classe s	1	MF18AME	1993-1994
todos já fizeram a primeira classe	1	MF18AME	1993-1994
os pais devem pôr a mão na consciência	1	MF18AME	1993-1994
os miúdos contavam normalmente	1	MF18AME	1993-1994
das minhas tias que sempre me explicaram que mal que visse uma coisa	1	MF18AME	1993-1994
as crianças não sabem o que querem	1	MF18AME	1993-1994
os nossos velhos falavam enquanto que agora	1	MF18AME	1993-1994
os pais corromperam-se logo	1	MF18AME	1993-1994
porque vi pessoas que trabalham no banco	1	MF18AME	1993-1994
professores do posto escolar eh: claro que não podiam levar uma pessoa	1	MF18AME	1993-1994
dificuldades as pessoas foram aderindo	1	MF18AME	1993-1994
eles davam em português primeiro começavam pela língua maternal depois passavam para o português por exemplo	1	MF18AME	1993-1994
eles davam em português primeiro começavam pela língua maternal depois passavam para o português por exemplo	1	MF18AME	1993-1994
as pessoas aderiram gostaram estavam todos entusiasmado cá vinham textos ...	1	MF18AME	1993-1994
as pessoas aderiram gostaram estavam todos entusiasmado cá vinham textos ...	1	MF18AME	1993-1994
as pessoas aderiram gostaram estavam todos entusiasmado cá vinham textos ...	1	MF18AME	1993-1994
então uns professores nem sabiam onde é que estavam a xxx os livros	1	MF18AME	1993-1994
mesmo de nós vê certas atitudes nossas que estragam mais que aquela	1	MF18AME	1993-1994
que as crianças não sabem o que querem	1	MF18AME	1993-1994
as crianças não sabem o que querem não sabe o que faz* então é na fase que precisam mesmo de ajuda	1	MF18AME	1993-1994
eu tive pena de não meter lá os meus filhos porque estão mesmo bna fase disso	1	MF18AME	1993-1994
vi pessoas que trabalham no banco que passaram não sei se é verdade	1	MF18AME	1993-1994
os professores acho que podiam ultilizar outro método	1	MF18AME	1993-1994
das lições eles davam em português	1	MF18AME	1993-1994
porque metodicamente eles sabem que ...	1	MF18AME	1993-1994
eles não sabiam que não se pode dar par//	1	MF18AME	1993-1994
agora eles só aplicam o tal método	1	MF18AME	1993-1994
então eles copiam no caderno	1	MF18AME	1993-1994
assim eles queriam saber porquê	1	MF18AME	1993-1994
eles tratam por você	1	MF18AME	1993-1994
das proprias personagens nem quando elas dialogam nem sim	1	MF18AME	1993-1994
eles podiam ver escolher os programas	1	MF18AME	1993-1994
as crianças não sabem o que querem não sabe o que faz* então é na fase que precisam mesmo de ajuda para	0	MF18AME	1993-1994
as crianças não sabem o que querem não sabe o que faz* então é na fase que precisam mesmo de ajuda para	0	MF18AME	1993-1994
o problema já é deles que não sabe seleccionar	0	MF18AME	1993-1994
as crianças deve crescer sabendo que há período	0	MF18AME	1993-1994
há pessoas que só cortam --	1	MF17ERA	1993-1994
os gajos podem (cordar) acordar	1	MF17ERA	1993-1994
ou não é porque as pessoas querem lucros imediatos	1	MF17ERA	1993-1994
as pessoas recorrem sempre às coisas mais (paratas) baratas	1	MF17ERA	1993-1994
os ladrões não estão em condições de sustentar	1	MF17ERA	1993-1994
os gajos podem (cordar) acordar e se aparece um cliente vendem aquilo (riso) aqueles troncos e tornam a cortar	1	MF17ERA	1993-1994
os gajos podem (cordar) acordar e se aparece um cliente vendem aquilo (riso) aqueles troncos e tornam a cortar	1	MF17ERA	1993-1994
quais são essas coisas?	1	MF17ERA	1993-1994
enquanto eles não tiverem boas receitas	1	MF17ERA	1993-1994
eles não podem aumentar aos trabalhdores	1	MF17ERA	1993-1994
estás a ver aqueles senhores que vinham	1	MF17ERA	1993-1994
eles indicam a zona	1	MF17ERA	1993-1994
eles cortam-te aquilo	1	MF17ERA	1993-1994
eles não vão contigo sempre	1	MF17ERA	1993-1994
dar aqueles trabalhadores que vão tirar aquelas partes	1	MF17ERA	1993-1994
pa os homens do transporte não é? do ministério tinha que nos desponibilizar aqui um meio de transporte	0	MF17ERA	1993-1994
eles já entrou* na toyota	0	MF17ERA	1993-1994
os meus estudos correram bem...	1	MF13SUR	1993-1994
que há mesmo encarregados que dão esses mimos aos professores	1	MF13SUR	1993-1994
há crianças que estudam... e não	1	MF13SUR	1993-1994
muitas crianças ainda estão fora	1	MF13SUR	1993-1994
as pessoas riem...	1	MF13SUR	1993-1994
jovens que vão para ali para gozar	1	MF13SUR	1993-1994
há igrejas que dão... algumas drogas	1	MF13SUR	1993-1994
os meus filhos estão passando mal...	1	MF13SUR	1993-1994
os pais desses filhos... não: não dão sustento - -	1	MF13SUR	1993-1994
que as mães estão a rezar ah	1	MF13SUR	1993-1994
as crianças hão-de aproveitar	1	MF13SUR	1993-1994
as meninas - - namoram muito cedo -	1	MF13SUR	1993-1994
é certo que as novelas educam	1	MF13SUR	1993-1994
os jovens não conseguem respeitar	1	MF13SUR	1993-1994
os pais chamam atenção	1	MF13SUR	1993-1994
outros desistem muito cedo	1	MF13SUR	1993-1994
muitas moças por exmplo... deviam entender	1	MF13SUR	1993-1994
há jovens que estão a estudar	1	MF13SUR	1993-1994
os professores quando pergumtam «não	1	MF13SUR	1993-1994
os pais não hão-de comprar aquilo	1	MF13SUR	1993-1994
os filhos ficam desaparados	1	MF13SUR	1993-1994
divórcios acontecem mesmo por causa desses / desses todos problemas	1	MF13SUR	1993-1994
as pessoas morrem	1	MF13SUR	1993-1994
onde os bandidos estavam mesmo frequentemente lá	1	MF13SUR	1993-1994
na nossa zona elas saem àquela hora da noite	1	MF13SUR	1993-1994
eles ha passam mal ainda	1	MF13SUR	1993-1994
eles cobrem capu // coisa: sacos	1	MF13SUR	1993-1994
elas acham melhor desaparecerm de casa	1	MF13SUR	1993-1994
eles acham que quando forem-se juntar	1	MF13SUR	1993-1994
então eles desaparecem de casa	1	MF13SUR	1993-1994
então com isso eles ficam entregues mesmo	1	MF13SUR	1993-1994
a primeira coisa que eles fazem...	1	MF13SUR	1993-1994
então eles dizem que "não!	1	MF13SUR	1993-1994
eles dizem que «quem quer vir	1	MF13SUR	1993-1994
mas eles não fazem isso..	1	MF13SUR	1993-1994
eles só lêem a bíblia	1	MF13SUR	1993-1994
eles não obrigam a pessoa	1	MF13SUR	1993-1994
aquilo que eles usam...	1	MF13SUR	1993-1994
eles às vezes chegam em casa	1	MF13SUR	1993-1994
eles estão a falar	1	MF13SUR	1993-1994
elas com isso não não não entendem não	1	MF13SUR	1993-1994
elas não entram nas salas	1	MF13SUR	1993-1994
elas não estudam -	1	MF13SUR	1993-1994
sim como eles gostam-se né?	1	MF13SUR	1993-1994
porque: se eles deixam sair	1	MF13SUR	1993-1994
eles se precipitam...	1	MF13SUR	1993-1994
e eles decidem «ah! vamos lá divorciar vamos lá divorciar»	1	MF13SUR	1993-1994
eles crescem mal...	1	MF13SUR	1993-1994
eles vão discutir lá com a mulher...	1	MF13SUR	1993-1994
eles depois fazem acidentes	1	MF13SUR	1993-1994
eles mesmo deviam combater isso	1	MF13SUR	1993-1994
se eles dizem /	1	MF13SUR	1993-1994
eles não fazem isso... porquê?	1	MF13SUR	1993-1994
elas saem àquela hora da noite têm dormido por aí... entram inclusivé até entram aqui nos nossos quintais - - entram aqui nos nossos quintais... dormem nas varandas das cantinas...	1	MF13SUR	1993-1994
elas saem àquela hora da noite têm dormido por aí... entram inclusivé até entram aqui nos nossos quintais - - entram aqui nos nossos quintais... dormem nas varandas das cantinas...	1	MF13SUR	1993-1994
elas saem àquela hora da noite têm dormido por aí... entram inclusivé até entram aqui nos nossos quintais - - entram aqui nos nossos quintais... dormem nas varandas das cantinas...	1	MF13SUR	1993-1994
elas saem àquela hora da noite têm dormido por aí... entram inclusivé até entram aqui nos nossos quintais - - entram aqui nos nossos quintais... dormem nas varandas das cantinas...	1	MF13SUR	1993-1994
elas saem àquela hora da noite têm dormido por aí... entram inclusivé até entram aqui nos nossos quintais - - entram aqui nos nossos quintais... dormem nas varandas das cantinas...	1	MF13SUR	1993-1994
então quando aparecem pessoas assim mais velhas	1	MF13SUR	1993-1994
outros gostam mesmo de estar assim...	1	MF13SUR	1993-1994
aqueles que não conseguem fazer praticamente não são nada na escola	1	MF13SUR	1993-1994
aqueles que não conseguem fazer praticamente não são nada na escola	1	MF13SUR	1993-1994
crianças ainda estão fora ainda não começaram a estudar...	1	MF13SUR	1993-1994
os alunos que não tiveram livros nessa altura	1	MF13SUR	1993-1994
é a primeira coisa que eles fazem... educam as pessoas...	1	MF13SUR	1993-1994
há outras pessoas que não têm condições / não teveram condições de estudar a tempo	1	MF13SUR	1993-1994
eles só lêem a bíblia - - e transmitem aquilo aquelas palavras e dizem que é para cada um orar por si...	1	MF13SUR	1993-1994
eles só lêem a bíblia - - e transmitem aquilo aquelas palavras e dizem que é para cada um orar por si...	1	MF13SUR	1993-1994
as coisas não estão a andar mesmo bem	1	MF13SUR	1993-1994
os pais desses filhos... não: não dão sustento - - podiam condicionar	1	MF13SUR	1993-1994
fazer uma creche... para as crianças que estão ah	1	MF13SUR	1993-1994
as meninas - - namoram muito cedo - - gozam a juventude muito cedo...	1	MF13SUR	1993-1994
as meninas - - namoram muito cedo - - gozam a juventude muito cedo... porque: não respeitam os pais	1	MF13SUR	1993-1994
até outros desistem muito cedo - - mesmo que não estejam grávidas... desistem muito cedo de estudar -	1	MF13SUR	1993-1994
até outros desistem muito cedo - - mesmo que não estejam grávidas... desistem muito cedo de estudar -	1	MF13SUR	1993-1994
e elas com isso não não não entendem não querem entender	1	MF13SUR	1993-1994
e elas não entram nas salas não estudam eu tenho assistido muitas vezes	1	MF13SUR	1993-1994
sim como eles gostam-se né? podem namorar...	1	MF13SUR	1993-1994
ou quando estão os dois - - de criar os filhos - - então passam a vida de um lado para o outro...	1	MF13SUR	1993-1994
ou quando estão os dois - - de criar os filhos - - então passam a vida de um lado para o outro...	1	MF13SUR	1993-1994
eles crescem mal... crescem a pensar em muitas coisas	1	MF13SUR	1993-1994
porque eles querem dinheiro... querem dinheiro á força...	1	MF13SUR	1993-1994
porque eles querem dinheiro... querem dinheiro á força...	1	MF13SUR	1993-1994
muitos miúdos caiem vão parar no hospital	1	MF13SUR	1993-1994
muitos miúdos caiem vão parar no hospital	1	MF13SUR	1993-1994
outros até perdem a vida por causa daquilo	1	MF13SUR	1993-1994
os bandidos estavam mesmo frequentemente lá... e que atacavam os carros assim	1	MF13SUR	1993-1994
as pessoas eles depois fazem acidentes - - as pessoas morrem - - e ás vezes andam até penduradas - -	1	MF13SUR	1993-1994
até que há mesmo encarregados que dão esses mimos aos professores - - que até pode: deixar - - o filho	0	MF13SUR	1993-1994
outros desistem muito cedo - - mesmo que não estejam grávidas... desistem muito cedo de estudar - - sai de casa diz que vai	0	MF13SUR	1993-1994
outros desistem muito cedo - - mesmo que não estejam grávidas... desistem muito cedo de estudar - - sai de casa diz que vai	0	MF13SUR	1993-1994
outros desistem muito cedo - - mesmo que não estejam grávidas... desistem muito cedo de estudar - - sai de casa diz que vai	0	MF13SUR	1993-1994
naquelas coisas que nem parece ser	0	MF13SUR	1993-1994
há outras pessoas que não têm condições / não teveram condições de estudar a tempo então é por isso mesmo que talvez fala mal ou talvez está a falar mal porque está nervoso não sei quê ou está satisfeito demais	0	MF13SUR	1993-1994
há outras pessoas que não têm condições / não teveram condições de estudar a tempo então é por isso mesmo que talvez fala mal ou talvez está a falar mal porque está nervoso não sei quê ou está satisfeito demais	0	MF13SUR	1993-1994
há outras pessoas que não têm condições / não teveram condições de estudar a tempo então é por isso mesmo que talvez fala mal ou talvez está a falar mal porque está nervoso não sei quê ou está satisfeito demais	0	MF13SUR	1993-1994
as pessoas às vezes mesmo n’os os passageiros não quer entender que o carro já está cheio	0	MF13SUR	1993-1994
... e eu gostaria que: se tivesse / se tivesse mais condições... as pessoas deixasse de fazer isso	0	MF13SUR	1993-1994
... e eu gostaria que: se tivesse / se tivesse mais condições... as pessoas deixasse de fazer isso	0	MF13SUR	1993-1994
no xipamanine há muitos moços que anda armados...	0	MF13SUR	1993-1994
eles conhecem ao ao l//ao longo do namoro	1	PG1	1993-1994
ya eu tenho essa concepção que filhos completam mais o casamento	1	PG1	1993-1994
muitos casamentos que se destroem agora	1	PG1	1993-1994
as pessoas namoram só porque sabem que existe namoro	1	PG1	1993-1994
as pessoas namoram só porque sabem que existe namoro	1	PG1	1993-1994
os pais sempre tentaram	1	PG1	1993-1994
os filhos pouco ouvem aos pais	1	PG1	1993-1994
poucos filhos ouvem os conselhos dos pais	1	PG1	1993-1994
s pais sempre são pessoas que ajudam os filhos	1	PG1	1993-1994
há pessoas que podem preferir lobolar	1	PG1	1993-1994
dia já do lobolo chegam de manhã os mais velhos	1	PG1	1993-1994
sendo pessoas que falam coisas	1	PG1	1993-1994
há homens que conseguem congratular a mulher	1	PG1	1993-1994
as mulheres falam mal	1	PG1	1993-1994
as mulheres falam mal à balde tem/não sabem/são menos responsáveis	1	PG1	1993-1994
as mulheres falam mal à balde tem/não sabem/são menos responsáveis	1	PG1	1993-1994
e acha que as mulheres podem ocupar cargos de chefia? PG: podem e podem só	1	PG1	1993-1994
mulheres também têm um defeito a/não são todas mas só porque já que são mulheres estão a ocupa//ocupar cargos de chefias são donas de casa	1	PG1	1993-1994
mulheres também têm um defeito a/não são todas mas só porque já que são mulheres estão a ocupa//ocupar cargos de chefias são donas de casa	1	PG1	1993-1994
mulheres também têm um defeito a/não são todas mas só porque já que são mulheres estão a ocupa//ocupar cargos de chefias são donas de casa	1	PG1	1993-1994
mulheres também têm um defeito a/não são todas mas só porque já que são mulheres estão a ocupa//ocupar cargos de chefias são donas de casa	1	PG1	1993-1994
os homens também confiam pouco na mulheres	1	PG1	1993-1994
o que perturba mais a mulher no seu trabalho são crianças	1	PG1	1993-1994
há homens mas são muito poucos que costumam ajudar a mulher	1	PG1	1993-1994
há homens mas são muito poucos que costumam ajudar a mulher	1	PG1	1993-1994
pelo menos acompanhar os que os que vão â escola quando voltam da	1	PG1	1993-1994
pelo menos acompanhar os que os que vão â escola quando voltam da	1	PG1	1993-1994
os professores agora interessam-se muito pouco	1	PG1	1993-1994
outros vão à igreja mas não cumprem o que lá é dito	1	PG1	1993-1994
outros vão à igreja mas não cumprem o que lá é dito	1	PG1	1993-1994
há pessoas que andam cada um tem os problemas	1	PG1	1993-1994
existem pessoas que conseguem	1	PG1	1993-1994
uns meninos estão a voltar da escola	1	PG1	1993-1994
uns meninos estão a voltar da escola estão a lutar	1	PG1	1993-1994
eles também habituaram-se	1	PG1	1993-1994
há filhos que quando estão em casa são muito bem comportados porque estão perante os pais	1	PG1	1993-1994
há filhos que quando estão em casa são muito bem comportados porque estão perante os pais	1	PG1	1993-1994
há filhos que quando estão em casa são muito bem comportados porque estão perante os pais	1	PG1	1993-1994
ali existem miúdos uns estudam outros não	1	PG1	1993-1994
outros não estudam mas	1	PG1	1993-1994
existem uns/outros miúdos mesmo que conseguem estar em casa	1	PG1	1993-1994
esse tipo de questões acho que são os temas mais essenciais	1	PG1	1993-1994
eles quando há falta de clientela são boas pessoas	1	PG1	1993-1994
eles quando há falta de clientela são boas pessoas porque sabem	1	PG1	1993-1994
ainda vinham outras pessoas a descer	1	PG1	1993-1994
os cobradores são pessoas também	1	PG1	1993-1994
está/ainda estão a descer pessoas	1	PG1	1993-1994
as pessoas demoram descer	1	PG1	1993-1994
quando as pessoas estão a subir	1	PG1	1993-1994
as próprias pessoas do chapa é que deviam tomar consciência disso	1	PG1	1993-1994
há um grupo de traficantes mas são pessoas que são presas hoje não demoram	1	PG1	1993-1994
há um grupo de traficantes mas são pessoas que são presas hoje não demoram	1	PG1	1993-1994
há um grupo de traficantes mas são pessoas que são presas hoje não demoram	1	PG1	1993-1994
as pessoas fazem compras de manhã	1	PG1	1993-1994
as pessoas fazem compras de manhã fazem compras no estrela –	1	PG1	1993-1994
essas pesssoas mesmo que estão ali	1	PG1	1993-1994
essas pesssoas mesmo que estão ali a carregar são essas mesmas pessoas que estão ali	1	PG1	1993-1994
essas pesssoas mesmo que estão ali a carregar são essas mesmas pessoas que estão ali	1	PG1	1993-1994
pessoas passam mal ali	1	PG1	1993-1994
já muitas carcaças já tinham arrastado dali	1	PG1	1993-1994
aquelas pessoas que estavam ali	1	PG1	1993-1994
as velhinhas ficaram todas contentes!	1	PG1	1993-1994
as monitoras tinham que sair	1	PG1	1993-1994
jogos em que meninas tinham que estar a jogar	1	PG1	1993-1994
uns umas pocilgas que não funcionavam então lá	1	PG1	1993-1994
nessas pocilgas eram as nossas casinhas onde brincávamos	1	PG1	1993-1994
para o campeonato nacional tinham que ir três equipas	1	PG1	1993-1994
âs vezes só apareciam duas equipas	1	PG1	1993-1994
ao casamento eles casam vão viver juntos	1	PG1	1993-1994
ao casamento eles casam vão viver juntos	1	PG1	1993-1994
eles estão a namorar então entram num compromisso	1	PG1	1993-1994
eles estão a namorar então entram num compromisso	1	PG1	1993-1994
eles é que lá vão chegam cumprimentam e: cumprimentam apresentam o assunto	1	PG1	1993-1994
eles é que lá vão chegam cumprimentam e: cumprimentam apresentam o assunto	1	PG1	1993-1994
eles é que lá vão chegam cumprimentam e: cumprimentam apresentam o assunto	1	PG1	1993-1994
eles é que lá vão chegam cumprimentam e: cumprimentam apresentam o assunto	1	PG1	1993-1994
eles é que lá vão chegam cumprimentam e: cumprimentam apresentam o assunto	1	PG1	1993-1994
eles recebem então	1	PG1	1993-1994
eles ensinam só porque o que falta	1	PG1	1993-1994
eles vão	1	PG1	1993-1994
que estão na rua	1	PG1	1993-1994
não estão a fazer nada	1	PG1	1993-1994
eles estão a trabalhar	1	PG1	1993-1994
eles estão a trabalhar às vezes	1	PG1	1993-1994
eles estão a transportar passageiros	1	PG1	1993-1994
esquecem-se	1	PG1	1993-1994
eles tratam muito bem os passageiros	1	PG1	1993-1994
vocês tinham que ser rápidos	1	PG1	1993-1994
eles tinham que saber	1	PG1	1993-1994
eles deviam coordenar melhor	1	PG1	1993-1994
porque se eles carregam-te uma coisa desviam por a pela pela rua	1	PG1	1993-1994
porque se eles carregam-te uma coisa desviam por a pela pela rua	1	PG1	1993-1994
eles sabiam que eu chegava	1	PG1	1993-1994
porque eles estão em dingane	1	PG1	1993-1994
considero o namoro uma forma de pessoas se conhecerem melhor para que um dia possam viver juntos:	1	PG1	1993-1994
considero o namoro uma forma de pessoas se conhecerem melhor para que um dia possam viver juntos:	1	PG1	1993-1994
pessoas que ajudam os filhos	1	PG1	1993-1994
eles vieram /a a causa	1	PG1	1993-1994
mas saber ouvir o que os outros dizem	1	PG1	1993-1994
se todos fossem/	1	PG1	1993-1994
pessoas que conseguem encontram uns meninos	1	PG1	1993-1994
senhores que nem era da idade do miúdo	0	PG1	1993-1994
tem que acompanhar clientes quando compra acompanhar até à paragem	0	PG1	1993-1994
todos tinha que ficar	0	PG1	1993-1994
acho que devia eles eles por si próprios	0	PG1	1993-1994
há pessoas que podem preferir lobolar dispender muito dinheiro mas porque sabe que tem mais pode mesmo aí divorciar	0	PG1	1993-1994
há pessoas que podem preferir lobolar dispender muito dinheiro mas porque sabe que tem mais pode mesmo aí divorciar	0	PG1	1993-1994
actua mais milicianos ya ali	0	PG1	1993-1994
naquela zona	0	PG1	1993-1994
ao andar do tempo a modalidae foi ficando cada vez mais/as equipas	0	PG1	1993-1994
os outros companheiros - - que estavam nas escolas a estudarem	1	PG2	1993-1994
pelos ... missionários - - para podermos ir à escola andavam de casa em casa mandavam os rapazes já matriculados nas missões	1	PG2	1993-1994
pelos ... missionários - - para podermos ir à escola andavam de casa em casa mandavam os rapazes já matriculados nas missões	1	PG2	1993-1994
... ha dos jovens - - que que ainda não se tinham integrado portanto ...	1	PG2	1993-1994
as missões - - necessitavam de jovens - -	1	PG2	1993-1994
os investigadores tendem ... fazer um apanhado ...	1	PG2	1993-1994
através dos seus investigadores que procuram cada vez mais a melhoria ha da literatura	1	PG2	1993-1994
um individuo a um determinado nivel de conhecimentos que possam ser uteis	1	PG2	1993-1994
dois filhos ... a estudar são logo vinte contos	1	PG2	1993-1994
as poténcias da otm tenham negociado com o governo	1	PG2	1993-1994
os salários aplicados no aparelho do estado não são correspondentes para resolver...	1	PG2	1993-1994
que possa resolver as três coisas importantes ... que são ... o comer ... a educação ... e o transpose - -	1	PG2	1993-1994
como os outros dizem tradicionalmente	1	PG2	1993-1994
as duas pessoas ... que pretendem se juntar ... se conheçam mutuamente ... e se estudem ...	1	PG2	1993-1994
as duas pessoas ... que pretendem se juntar ... se conheçam mutuamente ... e se estudem ...	1	PG2	1993-1994
as duas pessoas ... que pretendem se juntar ... se conheçam mutuamente ... e se estudem ...	1	PG2	1993-1994
ambas as partes chegam a conclusão	1	PG2	1993-1994
inclusive os que seguem até aqui ...	1	PG2	1993-1994
ambas as partes chegam a conclusão - - e levam o assunto aos pais	1	PG2	1993-1994
e assim ... eles tinham acesso a educação	1	PG2	1993-1994
o que e que estes três factores requerem? requerem o dinheiro	1	PG2	1993-1994
o que e que estes três factores requerem? requerem o dinheiro	1	PG2	1993-1994
as pessoas a namorar - - como forma de poderem se estudar - - podem ate chegar numa fase	1	PG2	1993-1994
as pessoas a namorar - - como forma de poderem se estudar - - podem ate chegar numa fase de se engravidarem ...	1	PG2	1993-1994
e o ponto de partida - - para as duas pessoas - - se analisarem ... e se estudarem mutuamente	1	PG2	1993-1994
e o ponto de partida - - para as duas pessoas - - se analisarem ... e se estudarem mutuamente	1	PG2	1993-1994
os salários aplicados no aparelho do estado não são correspondentes para resolver... esse tipo de custo de vida - - não corresponde verdadeiramente à realidadc que se vive no país	0	PG2	1993-1994
um dinheiro que os indivíduos pode andar com ele no bolso	0	PG2	1993-1994
e as crianças reuniam-se todas	1	PG4	1993-1994
que jogava até com equipas que vinham da/da cidade né?	1	PG4	1993-1994
os pais iam à festa	1	PG4	1993-1994
todos os casais praticamente não tiniram mãe não tinham - - familiares mais	1	PG4	1993-1994
todos os casais praticamente não tiniram mãe não tinham - - familiares mais	1	PG4	1993-1994
as crianças eram levadas também aos bailes	1	PG4	1993-1994
que as crianças já não aguentavam e	1	PG4	1993-1994
por causa dos filhos que tinham em casa	1	PG4	1993-1994
os maridos compreendiam melhor	1	PG4	1993-1994
as outras coisas eram outras aventuras	1	PG4	1993-1994
os parques começaram a ficar destruídos	1	PG4	1993-1994
já começam a aparecer aí parques	1	PG4	1993-1994
e tinha dois mais novos ... né? que/que eram miúdos - -	1	PG4	1993-1994
e portanto para mim: foi/foram dois anos e tal - - perdidos	1	PG4	1993-1994
começaram a faltar certas coisas...	1	PG4	1993-1994
: os professores não estavam/	1	PG4	1993-1994
os professores eram - -um pouco	1	PG4	1993-1994
eram professores com menos cultura	1	PG4	1993-1994
em que os alunos faziam o que queriam...	1	PG4	1993-1994
em que os alunos faziam o que queriam...	1	PG4	1993-1994
conheciam-se os pais de todos os alunos...	1	PG4	1993-1994
ele faz com que os alunos despertem atenção né?	1	PG4	1993-1994
os professores deviam — quer dizer - - deviam puxar um pouco mais pela educação - - não é	1	PG4	1993-1994
os professores deviam — quer dizer - - deviam puxar um pouco mais pela educação - - não é	1	PG4	1993-1994
há certas coisas que existem na natureza...no dia-a-dia... que se passam connosco e que a gente não sabe	1	PG4	1993-1994
há certas coisas que existem na natureza...no dia-a-dia... que se passam connosco e que a gente não sabe	1	PG4	1993-1994
são essas coisas que acontecem (risos)	1	PG4	1993-1994
por que é que essas coisas acontecem?	1	PG4	1993-1994
não são só os chapas e os machibombos que estão caros não é?	1	PG4	1993-1994
não são só os chapas e os machibombos que estão caros não é?	1	PG4	1993-1994
também estão caros... os comboios ... eu não sei a quanto é que estão? (risos)	1	PG4	1993-1994
também estão caros... os comboios ... eu não sei a quanto é que estão? (risos)	1	PG4	1993-1994
os aviões também estão muito caros ...	1	PG4	1993-1994
aqueles machibombos que estão aí eu acho que não aguentam	1	PG4	1993-1994
aqueles machibombos que estão aí eu acho que não aguentam	1	PG4	1993-1994
os médicos que me assistiam por acaso não eram suázis...	1	PG4	1993-1994
os médicos que me assistiam por acaso não eram suázis...	1	PG4	1993-1994
eram médicos sem fronteira	1	PG4	1993-1994
há pais que têm cinco filhos e que agora ganham cinquenta e oito contos - -	1	PG4	1993-1994
ao preço que estão as propinas	1	PG4	1993-1994
os casamentos não duram - - porque	1	PG4	1993-1994
as nossas mães... aguentavam com o casamento	1	PG4	1993-1994
os maridos ...faziam tudo	1	PG4	1993-1994
tudo o que elas queriam também	1	PG4	1993-1994
hoje os homens são:/não sei	1	PG4	1993-1994
os homens de hoje são outra coisa- -	1	PG4	1993-1994
eles nos metiam em baixo das mesas	1	PG4	1993-1994
eles não deixavam de divertir por causa dos filhos	1	PG4	1993-1994
eles não deixavam de divertir por causa dos filhos e arranjavam uma maneira	1	PG4	1993-1994
quer dizer competentes eles são	1	PG4	1993-1994
trabalho quando eles estão aqui	1	PG4	1993-1994
quando eles não estão - -	1	PG4	1993-1994
elas também tinham paciência	1	PG4	1993-1994
e que elas não se separaram - -	1	PG4	1993-1994
portanto elas tinham uma certa educação	1	PG4	1993-1994
fiz muitas amizades que - - portanto hoje ... já não sei onde param não é? foram-se embora...	1	PG4	1993-1994
fiz muitas amizades que - - portanto hoje ... já não sei onde param não é? foram-se embora...	1	PG4	1993-1994
mais alguns carro à anda-se bem - -	0	PG4	1993-1994
tem boas notas/quer dizer de vez em quando baixa - - quando baixa* para doze	0	PG4	1993-1994
tem boas notas/quer dizer de vez em quando baixa - - quando baixa para doze	0	PG4	1993-1994
que é onde trabalhava meus pais	0	PG4	1993-1994
as casas são mais apertadas	1	MZ1	2007
são as casas muito apertadas	1	MZ1	2007
as roupas que saem agora /	1	MZ1	2007
os miúos de agora... vão na* escola	1	MZ1	2007
os miúos de agora... vão na* escola, vão cantar. dizem que estão a estudar	1	MZ1	2007
os miúos de agora... vão na* escola, vão cantar. dizem que estão a estudar	1	MZ1	2007
os miúos de agora... vão na* escola, vão cantar. dizem que estão a estudar	1	MZ1	2007
...um pai...uma mãe faziam até dez () filhos...	1	MZ1	2007
s pessoas corriam pra um lado...corriam pra lá...	1	MZ1	2007
s pessoas corriam pra um lado...corriam pra lá...	1	MZ1	2007
todos entregam as coisas	1	MZ1	2007
umas famílias que as vezes juntam as coisas	1	MZ1	2007
curandeiros hoje em dia estragam muitas famílias	1	MZ1	2007
as vezes eles mandam parar	1	MZ1	2007
são os vizinhos que assaltam coisa	1	MZ2	2007
as vezes nos carregam aqui ...	1	MZ2	2007
nos carregam	1	MZ2	2007
são as coisas que vocês compram na cidade	1	MZ2	2007
as coisas aqui são cara	1	MZ2	2007
há outras mulheres… são de estado deixam a barriga fora...	1	MZ2	2007
há outras mulheres… são de estado deixam a barriga fora...	1	MZ2	2007
as miúdas sem grávida andam de qualquer maneira	1	MZ2	2007
as miúdas sem grávida andam de qualquer maneira acho que posso dizer dizer que são nuas	1	MZ2	2007
nos rapazes deixam () embaixo...fora… andam de qualquer maneira...e trançam o cabelo dos homens	1	MZ2	2007
nos rapazes deixam () embaixo...fora… andam de qualquer maneira...e trançam o cabelo dos homens	1	MZ2	2007
nos rapazes deixam () embaixo...fora...andam de qualquer maneira...e trançam o cabelo	1	MZ2	2007
nas décadas oitenta as meninas estavam bem...vestiam bem	1	MZ2	2007
nas décadas oitenta as meninas estavam bem… vestiam bem	1	MZ2	2007
nas de agora… apanham grávidas de qualquer maneira desfazem grávida	1	MZ2	2007
eles vestiam diferente sim	1	MZ2	2007
os homens não trançavam cabelo.. deixavam biquínis fora... usavam aquelas roupas como homem ... mas agora ... vestem de qualquer maneira	1	MZ2	2007
os homens não trançavam cabelo.. deixavam biquínis fora... usavam aquelas roupas como homem ... mas agora ... vestem de qualquer maneira	1	MZ2	2007
os homens não trançavam cabelo.. deixavam biquínis fora... usavam aquelas roupas como homem ... mas agora ... vestem de qualquer maneira	1	MZ2	2007
os homens não trançavam cabelo.. deixavam biquínis fora... usavam aquelas roupas como homem ... mas agora ... vestem de qualquer maneira	1	MZ2	2007
quemgosta daquela cultura que os filhos fazem aqui em casa ...	1	MZ2	2007
e as minhas filha ficam melhor	1	MZ2	2007
as minha filhas quando vou pra lá...mesmo eu quando chegar doente vou pra lá...me tratam bem	1	MZ2	2007
os professore ... nos ensinavam boa coisa	1	MZ2	2007
como eles estudam lá	1	MZ2	2007
as pessoas tiram...	1	MZ2	2007
são esses machambeiro	1	MZ2	2007
como são as verduras que compra? são boas? Loc: são boas...são boas...são boas...	1	MZ2	2007
como são as verduras que compra? são boas? Loc: são boas...são boas...são boas...	1	MZ2	2007
como são as verduras que compra? são boas? Loc: são boas...são boas...são boas...	1	MZ2	2007
principalmente os jovens agora tem respeito… de qualquer maneira… param na rua...fazem coisas na rua...	1	MZ2	2007
principalmente os jovens agora tem respeito...de qualquer maneira...param na rua… fazem coisas na rua...	1	MZ2	2007
os casamentos são baixos	1	MZ2	2007
á os que casam hoje...divorciam hoje.	1	MZ2	2007
só pra os encarregados da casa… que são os pais… oposto que o casamento já vão registar	1	MZ2	2007
as minhas filhas estão a negar de ir	1	MZ2	2007
e elas hão de estudar lá	1	MZ2	2007
as minhas filhas comportam bem	1	MZ2	2007
são as mesmas coisa	1	MZ2	2007
as pessoas se comportam	1	MZ2	2007
quando os filhos vestem...	1	MZ2	2007
as casas são de alvenaria	1	MZ4	2007
poucas casas são de caniço..	1	MZ4	2007
outras são caminhos	1	MZ4	2007
as crianças são muitas	1	MZ4	2007
escolas são poucas	1	MZ4	2007
as pessoas são um pouco assim	1	MZ4	2007
as pessoas da cidade hum...bem são::: mais assim..	1	MZ4	2007
as casas são diferente	1	MZ4	2007
há uns que gostam de calções...	1	MZ4	2007
outras gostam de::: calças	1	MZ4	2007
as pessoas esquecem que aquela roupa só poem pra fazer aquele trabalho que estão ali a fazer se vestem assim	1	MZ4	2007
as pessoas esquecem que aquela roupa só poem pra fazer aquele trabalho que estão ali a fazer se vestem assim	1	MZ4	2007
as pessoas esquecem que aquela roupa só poem pra fazer aquele trabalho que estão ali a fazer se vestem assim	1	MZ4	2007
as pessoas esquecem que aquela roupa só poem pra fazer aquele trabalho que estão ali a fazer se vestem assim	1	MZ4	2007
muitas filhas ou crianças é que tem pais são cuidados dos avós maternos	1	MZ4	2007
os moços estão a estudar	1	MZ4	2007
quando duas pessoas vivem juntas estão casadas	1	MZ4	2007
quando duas pessoas vivem juntas estão casadas	1	MZ4	2007
relações entre pessoas que estão casadas	1	MZ4	2007
as mulheres todas agora estudaram estão a trabalhar	1	MZ4	2007
as mulheres todas agora estudaram estão a trabalhar	1	MZ4	2007
as moças agora gostam trabalhar	1	MZ4	2007
os outros são...muitos	1	MZ4	2007
muitos homens andam em carregar tchovas	1	MZ4	2007
há outros que são casado	1	MZ4	2007
os pais podem fazer	1	MZ4	2007
aqueles documentos que são necessários	1	MZ4	2007
há pessoas que tem poderes vão alugar salão fazem lá a festa	1	MZ4	2007
há pessoas que tem poderes vão alugar salão fazem lá a festa	1	MZ4	2007
as vezes padrinhos quando ve que...como estão () a começar a casa	1	MZ4	2007
jovens casam quando já tem casa	1	MZ4	2007
jovens casam quando já tem casa tem tudo nem se preparam pra isso	1	MZ4	2007
jovens casam quando já tem casa tem tudo nem se preparam pra isso… com andar do tempo é que se preparam … vão comprando isso	1	MZ4	2007
jovens casam quando já tem casa tem tudo nem se preparam pra isso… com andar do tempo é que se preparam … vão comprando isso	1	MZ4	2007
vão viver na casa dos pais do noivo	1	MZ4	2007
é por essa razão que os casamentos duram …	1	MZ4	2007
aqueles que estudaram mais né	1	MZ4	2007
o que eles fazem para educa..para educar os jovens	1	MZ4	2007
eles...eles dão ouvido... estão ai fora com os amigos	1	MZ4	2007
eles...eles dão ouvido... estão ai fora com os amigos	1	MZ4	2007
as freiras ajudavam muito	1	MZ4	2007
as freiras ajudavam muito… tinham::: uma educa assim	1	MZ4	2007
eles lá fora começaram a namorar	1	MZ4	2007
eles lá fora começaram a namorar .... engravidaram-se lá fora	1	MZ4	2007
os passageiros internos … num sei que … essas coisinhas toda as vezes estão grossos	1	MZ4	2007
as pessoas que estão pelo caminho esperam do mesmo (carro)	1	MZ4	2007
as pessoas que estão pelo caminho esperam do mesmo (carro)	1	MZ4	2007
transportes são caros	1	MZ4	2007
ai os custos avançam mas....	1	MZ4	2007
as pessoas são diferentes de mim ou são iguais a mim	1	MZ4	2007
as pessoas são diferentes de mim ou são iguais a mim	1	MZ4	2007
havia outras minhas primas: que tinham lá os pais e as mães	1	MZ4	2007
havia outras minhas primas: que tinham lá os pais e as mães ...e eram mais crianças	1	MZ4	2007
eles foram buscar	1	MZ4	2007
eles foram buscar… foram tirar a mi do colégio	1	MZ4	2007
esses dois morreram só ficamos nós	1	MZ4	2007
Catembe é lá onde viviam os rapazes	1	MZ4	2007
as vezes eles: vinham pra cá	1	MZ4	2007
os rapazes viviam com as meninas	1	MZ4	2007
esse trabalho que elas deviam fazer	1	MZ4	2007
casas que temos tem um... posso dizer que são bons	1	MZ5	2007
são muitas pessoas que tem casa pequenas	1	MZ5	2007
as pessoas já venderam ou na loja já venderam	1	MZ5	2007
as pessoas já venderam ou na loja já venderam	1	MZ5	2007
os da cidade querem por aquelas roupas	1	MZ5	2007
os da cidade querem por aquelas roupas mesmo… prontos procuram daquilo ali...	1	MZ5	2007
as pessoas adulta querem aquela roupa	1	MZ5	2007
os jovens posso dizer que eles na parte do:/dos rapazes estão a usar bem cois/ o que estão a usar bem	1	MZ5	2007
os jovens posso dizer que eles na parte do:/dos rapazes estão a usar bem cois/ o que estão a usar bem	1	MZ5	2007
são as meninas as meninas não estão a por bem a roupa...	1	MZ5	2007
são as meninas as meninas não estão a por bem a roupa...	1	MZ5	2007
há umas que gostam daquilo ali	1	MZ5	2007
as meninas gostam de por...	1	MZ5	2007
eles quando rezam falam de coisa da mama Maria...	1	MZ5	2007
eles quando rezam falam de coisa da mama Maria...	1	MZ5	2007
eles dizem que	1	MZ5	2007
eles é que:... estão a querer aquilo	1	MZ5	2007
eles fazem até você ver	1	MZ5	2007
eles fizeram boa coisa	1	MZ5	2007
há curandeiros esses mesmo que são de máfias	1	MZ5	2007
há curandeiros esses mesmo que são de máfias que sabem tratar o:... o problema	1	MZ5	2007
essas pessoas é que estão a se amar	1	MZ5	2007
as crianças que vão sofrer	1	MZ5	2007
mas os homens como querem né...	1	MZ5	2007
mas há homens que:... juntam mesmo na mesma casa	1	MZ5	2007
se eles lá querem casamento são eles lá que vão pedir	1	MZ5	2007
se eles lá querem casamento são eles lá que vão pedir	1	MZ5	2007
se eles lá querem casamento são eles lá que vão pedir	1	MZ5	2007
as pessoas que ficaram aqui hão de ver	1	MZ5	2007
eles vão dizer que nós	1	MZ5	2007
eles vão dizer pronto está bom	1	MZ5	2007
eles da família de cá hão de vir	1	MZ5	2007
DOC o que é (prendas)? LOC são presentes	1	MZ5	2007
há outros que vivem separado	1	MZ5	2007
depois começam se preparar o casamento...	1	MZ5	2007
vão escolher pessoas e hão de ir lá em casa da noiva	1	MZ5	2007
tem umas casas lindas por que estão … estão bem posicionado .	1	MZ6	2007
tem umas casas lindas por que estão … estão bem posicionado .	1	MZ6	2007
por que água ainda… são poucas casas que tem águas	1	MZ6	2007
outras pessoas também são muitas	1	MZ6	2007
as coisa estão quase bom	1	MZ6	2007
as coisas estão nada bom..	1	MZ6	2007
temos essas coisas espinhosas que são muros	1	MZ6	2007
as portas também ...estão um pouco partidas	1	MZ6	2007
os meus amigos...já se ...sairam daquela area	1	MZ6	2007
os meus amigos...já se ...sairam daquela area...assim né já andaram a procurar outro lugares	1	MZ6	2007
outros estão lá em (Matildino)	1	MZ6	2007
as casas estão bem posicionados em ruas	1	MZ6	2007
Loc- aqueles bairros são melhores ? Entrev-sim são … são melhores	1	MZ6	2007
Loc- aqueles bairros são melhores ? Entrev-sim são … são melhores	1	MZ6	2007
o restante das casa como são esses recém-chegados	1	MZ6	2007
as coisa estão apertadas estão apertadas	1	MZ6	2007
as coisa estão apertadas estão apertadas	1	MZ6	2007
essas pessoas que chegaram agora	1	MZ6	2007
eles chegaram com bom com bom dinheiros	1	MZ6	2007
eles fizeram umas casa de qualidade	1	MZ6	2007
as casa eh pá estão bem posicionadas estão bom	1	MZ6	2007
as casa eh pá estão bem posicionadas estão bom	1	MZ6	2007
há muitas pessoas...é… estão a vender...	1	MZ6	2007
há pesssoas que estão a fazer trabalho de fazer limpezas	1	MZ6	2007
as casas também estão nas condições no mercado também	1	MZ6	2007
os nossos prédios são todos mas menorias … já estão em condi … estão em condi/	1	MZ6	2007
os nossos prédios são todos mas menorias … já estão em condi … estão em condi/	1	MZ6	2007
os nossos prédios são todos mas menorias … já estão em condi … estão em condi/	1	MZ6	2007
os nossos prédio são todos que tem água	1	MZ6	2007
as pessoas desse tempo foram diferentes....	1	MZ6	2007
eles já fizeram tudo , já se lobolaram já casaram e tem papeles	1	MZ6	2007
eles já fizeram tudo , já se lobolaram já casaram e tem papeles	1	MZ6	2007
eles já fizeram tudo , já se lobolaram já casaram e tem papeles	1	MZ6	2007
dizer tudo que eles querem sobre a a família dela	1	MZ6	2007
dinheiro que eles vão precisar...	1	MZ6	2007
resentar aquelas todas coisas que eles pediram ...	1	MZ6	2007
eles já comemoraram ali	1	MZ6	2007
as mulheres são muitas...	1	MZ6	2007
nossas mulheres gostam muito de dinheiro...	1	MZ6	2007
as pessoas de lá são brancos..	1	MZ6	2007
aqui se diz que são latas	1	MZ6	2007
todos estavam na (automobileverg snar)..	1	MZ6	2007
feijão... é massas...ya são essas coisa	1	MZ6	2007
as outras pessoas tão a fazer...	1	MZ6	2007
há ruas que saem mesmo...	1	MZ7	2007
a roupa que as pessoas usam no campo	1	MZ7	2007
Loc- e o que fazem os filhos ? Entrev- fazem todo trabalho....	1	MZ7	2007
as ruas estão bem...	1	MZ8	2007
as ruas estão bem… hum tão alagadas	1	MZ8	2007
as ruas estão bem… hum tão alagadas	1	MZ8	2007
os moradores do bairro... são pessoas... pronto que nos comunicamos	1	MZ8	2007
as casas são normais pra este bairro mesmo... hum são próprias	1	MZ8	2007
as casas são normais pra este bairro mesmo... hum são próprias	1	MZ8	2007
as ruas:: tão mais ou menos...	1	MZ8	2007
as casas tão bem	1	MZ8	2007
as casas estão bem	1	MZ8	2007
há certas passagens em que não.. estão bem mesmo	1	MZ8	2007
as casa estão assim tão apertada...	1	MZ8	2007
as casa estão assim tão apertada...	1	MZ8	2007
as pessoas vivem a vontade	1	MZ8	2007
tinha que apanhar o comboio ou autocarro e eram distantes	1	MZ8	2007
as casas são melhoradas tão precária...	1	MZ8	2007
as casas são melhoradas tão precária...	1	MZ8	2007
as ruas também... estão bem	1	MZ8	2007
os meus pais...() já nos estão a receber lá...	1	MZ8	2007
as casas são melhorada	1	MZ8	2007
os jovens põe mais calça...topes… deixam barriga fora	1	MZ8	2007
há jovens que... dedicam-se tanto a igreja	1	MZ8	2007
esse jovens vestem decentemente...	1	MZ8	2007
os mais idosos… amarram capulana	1	MZ8	2007
é da escola onde saem os médico doutor	1	MZ8	2007
há crianças que saem dum bairro	1	MZ8	2007
eles dão livros com figuras	1	MZ8	2007
são pessoas mesmo maduras	1	MZ8	2007
os meus filhos aprendem agora	1	MZ8	2007
o que eles fazem pra educar	1	MZ8	2007
eles querem catar... nem querem saber da vida passada	1	MZ8	2007
eles querem catar... nem querem saber da vida passada	1	MZ8	2007
eles preferem que... pronto...	1	MZ8	2007
daí saem casamentos...	1	MZ8	2007
os casamentos iriam sair...	1	MZ8	2007
é melhor que caminham juntos	1	MZ8	2007
as atitudes que sejam as mesmas	1	MZ8	2007
é necessário que as pessoas se casem mhm	1	MZ8	2007
os nossos filhos já namoram...	1	MZ8	2007
nosso filhos já começaram a namorar	1	MZ8	2007
rapazes com vinte... é... meninas com dezoito anos já começava a namorar... mas hoje em dia com doze treze catorze já são mães... tá a ver... são pais	1	MZ8	2007
rapazes com vinte... é... meninas com dezoito anos já começava a namorar... mas hoje em dia com doze treze catorze já são mães... tá a ver... são pais	1	MZ8	2007
os rapaz de agora já não... ou... se... já não se conhecem esperam se conhecer melhor... encontraram só hoje namoraram ... amanhã já dormiram juntos ...	1	MZ8	2007
os rapaz de agora já não... ou... se... já não se conhecem esperam se conhecer melhor... encontraram só hoje namoraram ... amanhã já dormiram juntos ...	1	MZ8	2007
os rapaz de agora já não... ou... se... já não se conhecem esperam se conhecer melhor... encontraram só hoje namoraram ... amanhã já dormiram juntos ...	1	MZ8	2007
os rapaz de agora já não... ou... se... já não se conhecem esperam se conhecer melhor... encontraram só hoje namoraram ... amanhã já dormiram juntos ...	1	MZ8	2007
os rapaz de agora já não... ou... se... já não se conhecem esperam se conhecer melhor... encontraram só hoje namoraram ... amanhã já dormiram juntos ...	1	MZ8	2007
ao passo que nos tempos que lá vão	1	MZ8	2007
os pais deveriam ajudar	1	MZ8	2007
os pai deveriam ajudar	1	MZ8	2007
os antepassados também dessa casa também dizem que...	1	MZ8	2007
pronto curandeiros pra mim são realista...	1	MZ8	2007
escolas ... são aqueles	1	MZ8	2007
são poucos carro	1	MZ8	2007
são poucos carros	1	MZ8	2007
as chapas daqui pra esquerda ou pra baixo são poucos	1	MZ8	2007
coisas curtas são vestidos curtas	1	MZ8	2007
as pessoa eram poucos	1	MZ8	2007
os filhos... dizem que: …estão gostar do:..	1	MZ8	2007
os filhos... dizem que: …estão gostar do:..	1	MZ8	2007
os filhos … gostam dessa vida moderna	1	MZ8	2007
as pessoas (são) são diferente ...	1	MZ8	2007
os pais dizem eh pá você	1	MZ8	2007
esses ruas tão um pouco.. assim	1	MZ10	2007
esses que vão a escola	1	MZ10	2007
tem...dois que andam é... na escola secundária	1	MZ10	2007
dois estão a andar na escola primária	1	MZ10	2007
sabe quais são as pessoas	1	MZ10	2007
quais são o números que vive	1	MZ10	2007
os campos sempre estão muito	1	MZ10	2007
eles vivem por uma coisas	1	MZ10	2007
eles vivem por uma coisas que eh pá estão a cultivar tão arranjare	1	MZ10	2007
eles vivem por uma coisas que eh pá estão a cultivar tão arranjare	1	MZ10	2007
eles ficam lá pra conseguire	1	MZ10	2007
eles deixam de dormir em casa e vão dormir acolá e acende lume ai e depois de acender lume e ficam mesmo ai...	1	MZ10	2007
eles deixam de dormir em casa e vão dormir acolá e acende lume ai e depois de acender lume e ficam mesmo ai...	1	MZ10	2007
eles deixam de dormir em casa e vão dormir acolá e acende lume ai e depois de acender lume e ficam mesmo ai...	1	MZ10	2007
as pessoas fazem barulho	1	MZ10	2007
é uma das zonas que pronto vivem muitos animais	1	MZ10	2007
são coisas que pronto levam a querer	1	MZ10	2007
quando eles acordam de manhã hum::.. e:: tiram leite	1	MZ10	2007
quando eles acordam de manhã hum::.. e:: tiram leite	1	MZ10	2007
os que estão cá como eu por exemplo	1	MZ10	2007
quais são ess/ os homens do/ das obras	1	MZ10	2007
os homens do/ das obras são esses monhé que estão (acolá)	1	MZ10	2007
os homens do/ das obras são esses monhé que estão (acolá)	1	MZ10	2007
agora eles são proprietários	1	MZ10	2007
quer dizer eles façam um (papelis)	1	MZ10	2007
eles vivem melhor	1	MZ10	2007
as pessoas são muito que eu aqui	1	MZ12	2007
As casas são muito. São muito sim	1	MZ12	2007
As casas são muito. São muito sim	1	MZ12	2007
Esse mapa que tem as pessoas escreveram nome e numero	1	MZ12	2007
as coisas andam na administra	1	MZ12	2007
Os outros estão queimado	1	MZ12	2007
Eles me ofereceram dois livros	1	MZ12	2007
São os meus colegas	1	MZ12	2007
São régulos do mato	1	MZ12	2007
São régulos também	1	MZ12	2007
aqui saem os livros que tenham lei	1	MZ12	2007
aqui saem os livros que tenham lei	1	MZ12	2007
As pessoas sabem que sou bom	1	MZ12	2007
as pessoas que seguiram este	1	MZ12	2007
aqueles portugueses expulsaram a ele	1	MZ12	2007
agora as coisa são assim modificado	1	MZ12	2007
as pessoas já pagaram você pode	1	MZ12	2007
os portugueses gostavam quando você é assimilado	1	MZ12	2007
as pessoas só sabem falare	1	MZ12	2007
os que estudaram no tempo colonial	1	MZ12	2007
preços são diferentes...	1	MZ12	2007
eram tempos bons...	1	MZ12	2007
quatro mil blocos eram usados	1	MZ12	2007
lá eles contam pra trazer pra cá	1	MZ12	2007
as coisas mudaram depois da independência	1	MZ13	2007
as pessoas viviam assim	1	MZ13	2007
nem os quintais estão organizados...tinham altura	1	MZ13	2007
nem os quintais estão organizados… tinham altura	1	MZ13	2007
são ruas feito assim de qualquer maneira	1	MZ13	2007
eles que vieram... vieram a trabalhar nos caminhos de ferro...	1	MZ13	2007
eles que vieram... vieram a trabalhar nos caminhos de ferro...	1	MZ13	2007
mas só viviam aqueles que trabalhavam nos caminhos de ferro	1	MZ13	2007
mas só viviam aqueles que trabalhavam nos caminhos de ferro	1	MZ13	2007
esses que moram (conseguir) ganhar	1	MZ13	2007
os moçambicanos vieram (adquirire) aqueles casas...	1	MZ13	2007
os colonos já tinham feito aquele rua	1	MZ13	2007
as crianças só podiam estudar	1	MZ13	2007
as pessoas estavam a sofrer	1	MZ13	2007
evou dois professores e começaram a ensinar ali	1	MZ13	2007
a certas... pessoas que tentaram fazer	1	MZ13	2007
as crianças brincam comem manga estão (habituados) agora	1	MZ13	2007
as crianças brincam comem manga estão (habituados) agora	1	MZ13	2007
as crianças brincam comem manga estão (habituados) agora	1	MZ13	2007
são esses sumos que eu gosto: de (consumire)	1	MZ13	2007
eles lá estão a se organizar	1	MZ13	2007
todos eles vão estar ali...	1	MZ13	2007
as meninas só podiam fazer trabalho de casa....	1	MZ13	2007
os régulos é que doavam na escola () deram ordem as pessoas para organizar	1	MZ13	2007
os régulos é que doavam na escola () deram ordem as pessoas para organizar	1	MZ13	2007
a busca desses que não vieram a escola...	1	MZ13	2007
um dos alunos bate em vocês que faltaram na escola	1	MZ13	2007
certos alunos da quinta classe sabem escrever alfabeti/alfabeto...	1	MZ13	2007
nem sabem os numeros do alfabeto quantos são	1	MZ13	2007
nem sabem os numeros do alfabeto quantos são	1	MZ13	2007
as letras do alfabeto quais são	1	MZ13	2007
com que as coisas corram um pouco assim	1	MZ13	2007
eles furavam com facilidade..	1	MZ13	2007
aqueles carros chamados (Ford) () eram uns carros que tem...	1	MZ13	2007
elas querem fazer coisa pra estragar	1	MZ13	2007
sim são muitos diferentes sim	1	MZ15	2007
há outras casas que... já construíram estão bonit	1	MZ15	2007
os maridos morreram	1	MZ15	2007
as mães enquanto tinham nada conseguem nem fazerem nada.	1	MZ15	2007
as mães enquantotinham nada conseguem nem fazerem nada.	1	MZ15	2007
as ruas são boas	1	MZ15	2007
sim são diferente	1	MZ15	2007
sim são diferentes	1	MZ15	2007
as pessoas são essas que tem capulana	1	MZ15	2007
essas miúdas que estão a ()	1	MZ15	2007
ladrões... andam (levar) telefone	1	MZ15	2007
as outras colegas sofrem	1	MZ15	2007
outras trabalham ...de manhã vão ao trabalho e de noite vão a escola sim	1	MZ15	2007
outras trabalham...de manhã vão ao trabalho e de noite vão a escola sim	1	MZ15	2007
outras trabalham...de manhã vão ao trabalho e de noite vão a escola sim	1	MZ15	2007
sim estão a estudar	1	MZ15	2007
as pessoas sofrem sim	1	MZ15	2007
as pessoas de lá sabem considerar	1	MZ15	2007
outras pessoas que saem daqui de Maputo sim sabem e viver com essas pessoas	1	MZ15	2007
outras pessoas que saem daqui de Maputo sim sabem e viver com essas pessoas	1	MZ15	2007
essas pessoas que saem daqui de Maputo	1	MZ15	2007
outras moram lá	1	MZ15	2007
outras estão aqui em Maputo	1	MZ15	2007
elas gostam de lá	1	MZ15	2007
(sim) vão trabalhar e viver é lá	1	MZ15	2007
há muitas pessoas que ainda sabem de ler	1	MZ15	2007
os rapazes não... só acordar tomam banho	1	MZ15	2007
há outros homens que gostam de mentir	1	MZ15	2007
outras pessoas que querem...	1	MZ15	2007
pra outras que gostam de abusar	1	MZ15	2007
os homens enganam sim podem dizer na mulher	1	MZ15	2007
os homens enganam sim podem dizer na mulher	1	MZ15	2007
os pais dão bom educa aos filhos	1	MZ15	2007
as casas estão assim perto	1	MZ15	2007
das crianças que vão () aprender	1	MZ15	2007
há outros que nos domingo vão a igreja	1	MZ15	2007
as ruas estão um pouco abertas e estão parceladas quer dizer...assim mesmo estão parcelado...	1	MZ16	2007
as ruas estão um pouco abertas e estão parceladas quer dizer...assim mesmo estão parcelado...	1	MZ16	2007
as ruas estão um pouco abertas e estão parceladas quer dizer...assim mesmo estão parcelado...	1	MZ16	2007
muitas das coisas que estão a acontecer lá...	1	MZ16	2007
as pessoas perdem a...o...a...	1	MZ16	2007
os agricultores produziram mais	1	MZ16	2007
já os machambeiros em vez de tornar a viver lá...fogem do campo	1	MZ16	2007
as casas que estão lá no campo	1	MZ16	2007
há...há essas pessoas que...que vão pra caça ...na caça apanham animais grandes e pequenos... dividem entre familias e comem..se compra nada	1	MZ16	2007
há...há essas pessoas que...que vão pra caça ...na caça apanham animais grandes e pequenos... dividem entre familias e comem..se compra nada	1	MZ16	2007
há...há essas pessoas que...que vão pra caça ...na caça apanham animais grandes e pequenos... dividem entre familias e comem..se compra nada	1	MZ16	2007
há...há essas pessoas que...que vão pra caça ...na caça apanham animais grandes e pequenos... dividem entre familias e comem..se compra nada	1	MZ16	2007
os caçadores também saem … saem em grupos	1	MZ16	2007
os caçadores também saem … saem em grupos	1	MZ16	2007
saem dois homens	1	MZ16	2007
outras (sucessivamente) vão a caça com cães… já levam a (bateria)..e.uma lâmpada grande e… saem … vão pra caça...	1	MZ16	2007
outras (sucessivamente) vão a caça com cães… já levam a (bateria)..e.uma lâmpada grande e… saem … vão pra caça...	1	MZ16	2007
outras (sucessivamente) vão a caça com cães… já levam a (bateria)..e.uma lâmpada grande e… saem … vão pra caça...	1	MZ16	2007
outras (sucessivamente) vão a caça com cães… já levam a (bateria)..e.uma lâmpada grande e… saem … vão pra caça...	1	MZ16	2007
outras (sucessivamente) vão a caça com cães… já levam a (bateria)..e.uma lâmpada grande e… saem … vão pra caça… quando chegam lá...caçam...bastam caçar	1	MZ16	2007
outras (sucessivamente) vão a caça com cães… já levam a (bateria)..e.uma lâmpada grande e… saem … vão pra caça… quando chegam lá...caçam ...bastam caçar	1	MZ16	2007
as pessoa que moram neste bairro são boas pessoas	1	MZ3	2007
as pessoa que moram neste bairro são boas pessoas	1	MZ3	2007
os meus pais estão lá	1	MZ3	2007
são todas jove que gostam de por capulana ou as vezi põe quando estão aqui em casa a ser visto pelos pai / mas sai fora / põe aquela saiinhas / gostam de por saiinhas	1	MZ3	2007
são todas jove que gostam de por capulana ou as vezi põe quando estão aqui em casa a ser visto pelos pai / mas sai fora / põe aquela saiinhas / gostam de por saiinhas	1	MZ3	2007
são todas jove que gostam de por capulana ou as vezi põe quando estão aqui em casa a ser visto pelos pai / mas sai fora / põe aquela saiinhas / gostam de por saiinhas	1	MZ3	2007
são todas jove que gostam de por capulana ou as vezi põe quando estão aqui em casa a ser visto pelos pai / mas sai fora / põe aquela saiinhas / gostam de por saiinhas	1	MZ3	2007
meninos gostam daquilo	1	MZ3	2007
meninos gostam daquilo de por calças em baixo e deixam biquino em cima / assim que / agora vivi/ vivem assim	1	MZ3	2007
meninos gostam daquilo de por calças em baixo e deixam biquino em cima / assim que / agora vivi/ vivem assim	1	MZ3	2007
meninos gostam daquilo de por calças em baixo e deixam biquino em cima / assim que / agora vivi/ vivem assim	1	MZ3	2007
aqueles vistem bem	1	MZ3	2007
as criança vão porque estão na escola	1	MZ3	2007
as criança vão porque estão na escola	1	MZ3	2007
todos passam /	1	MZ3	2007
eles dizem que as contas só pode fazer	1	MZ3	2007
há outros que saem costa do sol	1	MZ3	2007
há outros que saem de polana caniço	1	MZ3	2007
namoram as pessoa e crianças também	1	MZ3	2007
esses de agora saem com livro	1	MZ3	2007
são pessoas adulto já isso	1	MZ3	2007
há outros que / só te levam / vão te por em casa	1	MZ3	2007
há outros que / só te levam / vão te por em casa	1	MZ3	2007
esses pratos são pratos tradicionais	1	MZ3	2007
são esses prato que gosto	1	MZ3	2007
esses curandeiro também / agostam fazer	1	MZ3	2007
há outros que querem	1	MZ3	2007
há outros que querem pah / só querem ficar aos curandeiros	1	MZ3	2007
há outros que vão rezar	1	MZ3	2007
os políticos são bons	1	MZ3	2007
o que fazem eles coméh	1	MZ3	2007
ver quais são os assuntos depois falar	1	MZ3	2007
há outras pessoas que vão por	1	MZ3	2007
nossos filhos estudam a um que está	1	MZ11	2007
elas estavam a espera de...de	1	MZ11	2007
outras casas são são de de caniço	1	MZ11	2007
outras são de () bloco...	1	MZ11	2007
os produtos são caros	1	MZ11	2007
os produtos são caros e:...	1	MZ11	2007
são essas coisas que () atravessamos	1	MZ11	2007
ruas da cidade e: neste neste momento estão na: na fase de (reabilita)	1	MZ11	2007
são e/ são coisas	1	MZ11	2007
as pessoas que estão na machamba...	1	MZ11	2007
são eles que nos a/a/alimentam	1	MZ11	2007
são eles que nos a/a/alimentam	1	MZ11	2007
eles que nos a/a/alimentam... é:... fazem machamba	1	MZ11	2007
eles produzem lá na	1	MZ11	2007
as coisas estão assim	1	MZ11	2007
outros mesmo eram de (Boa:no)	1	MZ11	2007
outros mesmo eram de (Katenge)...	1	MZ11	2007
zonas que... que se/são perigosas	1	MZ11	2007
algumas coisas que...estão... dentro do:...	1	MZ11	2007
são assaltos aos bancos	1	MZ11	2007
são assaltos a... a pessoas	1	MZ11	2007
são tirados celulares	1	MZ11	2007
são tirados os bens que a pessoa tiver	1	MZ11	2007
as bancadas existentes já:... já repudiaram a criminalidade	1	MZ11	2007
doenças que... matam a pessoa assim	1	MZ11	2007
... são essas dificuldades	1	MZ11	2007
eles... estão: é:... estão a fazer u/u/uma luta...	1	MZ11	2007
eles... estão: é:... estão a fazer u/u/uma luta...	1	MZ11	2007
elas ah... são diferentes	1	MZ14	2007
ainda são essas casas de caniço	1	MZ14	2007
as crianças pode ir a escola ...vão até décima.	1	MZ14	2007
os preço estão um pouco elevado	1	MZ14	2007
as condições permitiram...e hoje	1	MZ14	2007
as crianças percorrem distancias longas	1	MZ14	2007
as escolas ficam: perto	1	MZ14	2007
os hospitais são perto	1	MZ14	2007
eles gostam né	1	MZ14	2007
os nossos pais iam trabalhar	1	MZ14	2007
os pais dele é que ficavam a escolher	1	MZ14	2007
os pais é que ficavam a namorar	1	MZ14	2007
são duas coisas ...diferente	1	MZ14	2007
são	1	MZ14	2007
se chamam os famaliares.. os que vão receber ..	1	MZ14	2007
se chamam os famaliares.. os que vão receber ..	1	MZ14	2007
meus familiares estão em () em	1	MZ14	2007
os meus famliares são esses	1	MZ14	2007
esses que vão comigo	1	MZ14	2007
esses que vão comigo na igreja serão os primeiros a se aproximar	1	MZ14	2007
meus famliares que estão longe	1	MZ14	2007
o trabalho que eles fazem	1	MZ14	2007
são rituais	1	MZ14	2007
o que faziam lá as pessoas	1	MZ14	2007
lá no mato brincavam meus amigos	1	MZ14	2007
as condições estavam mesmo em baixo	1	MZ14	2007
pra que muitas crianças tenham uma infancia feliz	1	MZ14	2007
as casas que nos temos são casas precárias nao sao casas melhoradas	1	MZ17	2007
as casas que nos temos são casas precárias nao sao casas melhoradas	1	MZ17	2007
outras ruas (não) estão muito bem parceladas...	1	MZ17	2007
muitas pessoas estão a fazer casas	1	MZ17	2007
passam os três dias	1	MZ17	2007
pessoas pensavam que:... a ()...impediam	1	MZ17	2007
pessoas pensavam que:... a ()...impediam	1	MZ17	2007
eles chegaram aqui	1	MZ17	2007
havia brancos que batiam mas eram poucos	1	MZ17	2007
havia brancos que batiam mas eram poucos	1	MZ17	2007
eles aceitavam...	1	MZ17	2007
alguns o que é que faziam	1	MZ17	2007
eles chegavam aqui	1	MZ17	2007
eles chegavam aqui contratavam os naturais	1	MZ17	2007
alguns vinham aqui	1	MZ17	2007
eles acabaram eu (entrei aqui)	1	MZ17	2007
eles fazem compra aqui...	1	MZ17	2007
eles fazem no campo	1	MZ17	2007
eles também estão a viver mal no campo agora...	1	MZ17	2007
o que as pessoas fazem)	1	MZ17	2007
as estradas são muito precária	1	MZ17	2007
o que que eles faziam...	1	MZ17	2007
eram negros	1	MZ17	2007
eram brancos	1	MZ17	2007
lojas... muito pequenas e::... podemos dizer que são barracas...	1	MZ17	2007
são poucos que tem capacidade pra fazer	1	MZ17	2007
são poucos	1	MZ17	2007
são analfabetos....	1	MZ17	2007
quero que meus filhos façam faculdade	1	MZ17	2007
os outros países falam inglês	1	MZ17	2007
as pessoas... formam-se...	1	MZ17	2007
eles fechavam	1	MZ17	2007
ás vezes brigavam	1	MZ17	2007
tios olham por seus filhos	1	MZ17	2007
vossos pensamentos são bons	1	MZ17	2007
os crescidos da (zona) ... fazem isso	1	MZ17	2007
meus pais.. faleceram e deixaram-me a casa	1	MZ18	2007
meus pais.. faleceram e deixaram-me a casa	1	MZ18	2007
as pessoas vão pra	1	MZ18	2007
nem todas:... fazem esse	1	MZ18	2007
as pessoas do prédio só ficavam pras janelas	1	MZ18	2007
todas aqui que me conhece estiveram lá... foram pra lá acompanharam-me em tudo... acompanharam a:/o enterro	1	MZ18	2007
todas aqui que me conhece estiveram lá... foram pra lá acompanharam-me em tudo... acompanharam a:/o enterro	1	MZ18	2007
todas aqui que me conhece estiveram lá... foram pra lá acompanharam-me em tudo... acompanharam a:/o enterro	1	MZ18	2007
todas aqui que me conhece estiveram lá... foram pra lá acompanharam-me em tudo... acompanharam a:/o enterro	1	MZ18	2007
as casas eram assim...	1	MZ18	2007
outros já estão aqui saíram...	1	MZ18	2007
utros já estão aqui saíram.	1	MZ18	2007
outros tão no	1	MZ18	2007
outros tão ()....	1	MZ18	2007
pessoas que estão aqui	1	MZ18	2007
pessoas que estão aqui são	1	MZ18	2007
eles vão buscar	1	MZ18	2007
eles estão a vontade	1	MZ18	2007
eles estão lá mais a vontade	1	MZ18	2007
daquelas () das bombas que estão lá...	1	MZ18	2007
que as pessoas faziam ()	1	MZ18	2007
tinha cinco irmãos... éramos cinco... () quatro faleceram...	1	MZ18	2007
três faleceram	1	MZ18	2007
aqueles que estudam	1	MZ18	2007
aqueles que estudam a tarde	1	MZ18	2007
as outras saem	1	MZ18	2007
elas são feitas como nós fazíamos	1	MZ18	2007
ás vezes vão fazer uma	1	MZ18	2007
uns (bibos) que eram fechados	1	MZ18	2007
as crianças eram mais educadas	1	MZ18	2007
são mal criadas...	1	MZ18	2007
são mal criadas....	1	MZ18	2007
eles fazem passar as crianças	1	MZ18	2007
as nossas filhas ne/nem sabem se (sentar) bem	1	MZ18	2007
os pais fazem para educar	1	MZ18	2007
porque os pais educam	1	MZ18	2007
as outras fazem né	1	MZ18	2007
já estão a se entregar	1	MZ18	2007
há pessoas que namora durante anos... vão casar...	1	MZ18	2007
as casas estão...estão bem ...estão bem organizadas	1	MZ19	2007
as casas estão...estão bem ...estão bem organizadas	1	MZ19	2007
as casas estão...estão bem ...estão bem organizadas	1	MZ19	2007
as ruas também...são	1	MZ19	2007
as zonas são de...	1	MZ19	2007
as ruas são estreitas	1	MZ19	2007
as casas estão assentadas	1	MZ19	2007
os patrões sabe..sabem por que: ...	1	MZ19	2007
eles entendem o que	1	MZ19	2007
o que eles devem fazer...	1	MZ19	2007
as vezes são dados licenças para um certo sítio	1	MZ19	2007
eles pedem de licença na baixa	1	MZ19	2007
gentes de lá...que são posto	1	MZ19	2007
mas eles estão a fazer o trabalho	1	MZ19	2007
mas eles estão a fazer o trabalho direito...estão ali ... deixam os transportadores fazerem aquilo que entenderem...	1	MZ19	2007
mas eles estão a fazer o trabalho direito...estão ali ... deixam os transportadores fazerem aquilo que entenderem...	1	MZ19	2007
mas eles estão a fazer o trabalho direito...estão ali ... deixam os transportadores fazerem aquilo que entenderem...	1	MZ19	2007
mas eles estão a fazer o trabalho direito...estão ali ... deixam os transportadores fazerem aquilo que entenderem...	1	MZ19	2007
as pessoas tão ali vão tomar	1	MZ19	2007
as pessoas tão ali vão tomar	1	MZ19	2007
eles chegam ali	1	MZ19	2007
estão ali a carregar e eles mesmo	1	MZ19	2007
existem aqueles que ...são os próprios donos	1	MZ19	2007
mas existem alguns quesão nem donos...são apenas...	1	MZ19	2007
mas existem alguns quesão nem donos...são apenas...	1	MZ19	2007
mas existem alguns quesão nem donos...são apenas...	1	MZ19	2007
eles querem sair	1	MZ19	2007
eles...fazem aquilo:... é... saem eles a ganhar	1	MZ19	2007
eles...fazem aquilo:... é... saem eles a ganhar	1	MZ19	2007
tem os outros amigos deles que chegam ali vão pra ().	1	MZ19	2007
tem os outros amigos deles que chegam ali vão pra ().	1	MZ19	2007
eles recebem dinheiro	1	MZ19	2007
os tais fiscais da associa...estão ali	1	MZ19	2007
eles recebem um dinheiro	1	MZ19	2007
passageiros que vão para	1	MZ19	2007
os tais chapeiros...ficam a eles ali	1	MZ19	2007
deixam eles	1	MZ19	2007
que eles quiserem	1	MZ19	2007
nos princípios diziam que: era falta	1	MZ19	2007
existem fiscais ditos fiscais...mas... que estão a fazer nada	1	MZ19	2007
eles que vinham melhorar	1	MZ19	2007
são eles queestão a fazer...praticamente nada....estão ali a assistir	1	MZ19	2007
são eles queestão a fazer...praticamente nada....estão ali a assistir	1	MZ19	2007
são eles queestão a fazer...praticamente nada....estão ali a assistir	1	MZ19	2007
as casas como são	1	MZ19	2007
aquelas de chapas é de zinco...praticamente são todas as casas feitas	1	MZ19	2007
dificilmente...são flats....é...são vivendas pra quem tem condições	1	MZ19	2007
dificilmente...são flats....é...são vivendas pra quem tem condições	1	MZ19	2007
são flats..	1	MZ19	2007
vivendas são aquelas	1	MZ19	2007
são muito caras....	1	MZ19	2007
sim as casas...também são diferentes	1	MZ19	2007
as casas de lá de campo são bem diferentes....	1	MZ19	2007
embora existem... casas de alvenaria	1	MZ19	2007
eles são....mesmo	1	MZ19	2007
antigamente existiam coperativas	1	MZ19	2007
existiam coperativas...	1	MZ19	2007
muitos grupos de jovens acho que:... estão mais virados para...pra	1	MZ19	2007
as pessoas ...não...se esforçam mais	1	MZ19	2007
antes eles batiam mesmo....	1	MZ19	2007
eles até preferiam entrar na sala	1	MZ19	2007
os salárioseram assim	1	MZ19	2007
quando eles quisessem...	1	MZ19	2007
não eram tão bons	1	MZ19	2007
os jovens agora estão bebendo	1	MZ20	2007
os pais fazem alguma coisa	1	MZ20	2007
hospitais são bons	1	MZ20	2007
estão a ver que eu está doente	1	MZ20	2007
mas os partidos de hoje estão bons	1	MZ20	2007
As meninas nao gostam de ficar em casa	1	MZ21	2007
não querem compreender as coisas	1	MZ21	2007
não gostam de compreender	1	MZ21	2007
ladrões também desaparece	0	MZ1	2007
pessoas vestia muito bem	0	MZ1	2007
falta só umas duas letras	0	MZ1	2007
mais as condições permite	0	MZ1	2007
quando é que aparece problemas	0	MZ1	2007
só está mãe e os seus filhos	0	MZ1	2007
na cidade é as duas coisas	0	MZ1	2007
aqui na cidade é as duas coisas	0	MZ1	2007
é umas famílias	0	MZ1	2007
se existe aquelas que pede	0	MZ1	2007
se existe aquelas que pede	0	MZ1	2007
nos carregam nos deixa em compon	0	MZ2	2007
as pessoas se entende bem	0	MZ2	2007
os homens deve trançar cabelo	0	MZ2	2007
e meninas de agora...apanham grávidas de qualquer maneira desfazem grávida ou nasce deita no lixo	0	MZ2	2007
e meninas de agora...apanham grávidas de qualquer maneira desfazem grávida ou nasce deita no lixo	0	MZ2	2007
eles também vende bem	0	MZ2	2007
e elas quer	0	MZ4	2007
eles os dois acaba	0	MZ4	2007
os moçambicanos é tradi bem dizem...os nossos antepassados que é tradi....	0	MZ4	2007
oçambicanos é tradi bem dizem...os nossos antepassados que é tradi....	0	MZ4	2007
muitas pessoas fala ()é assim	0	MZ4	2007
os rapazes estava ...	0	MZ4	2007
cozinheiras e () que:...lavava	0	MZ4	2007
vizinhas que fala comigo...	0	MZ5	2007
pessoas idosa usava mesmo	0	MZ5	2007
eles viu que eh pá	0	MZ5	2007
há homens que leva as mulheres	0	MZ5	2007
começou brincadeiras de prendas	0	MZ5	2007
chegou pais e paramos	0	MZ5	2007
começou de novo prendas...	0	MZ5	2007
umas senhoras me deu esteira	0	MZ5	2007
uase todas coisas está está muito boa	0	MZ6	2007
outras meninas que gosta de por aquelas	0	MZ6	2007
há outras que gosta de por aquelas saias	0	MZ6	2007
esses que gosta de por aquelas saias curtas	0	MZ6	2007
outras pessoas que gosta de vestir bem	0	MZ6	2007
pedir o que que eles quer sobre a filha	0	MZ6	2007
aqueles alemãos me mos/ chegou de me mostrar...	0	MZ6	2007
meus colegas estava numa empresa	0	MZ6	2007
meus colegas nós estava numa empresa	0	MZ6	2007
outro dois trabalha com pai dele	0	MZ7	2007
sim... trabalha com pai deles...	0	MZ7	2007
outros que diz que ainda vem	0	MZ7	2007
as casa era pouca...	0	MZ7	2007
os pais... veste bem	0	MZ7	2007
o nossos pais... começou a esco/ () a a a educa agora	0	MZ7	2007
os nossos pai queria que nós mulher ia na escola... queria que..	0	MZ7	2007
os nossos pai queria que nós mulher ia na escola... queria que..	0	MZ7	2007
os meus filho educa tudo	0	MZ7	2007
os meninos.. gosta ver	0	MZ7	2007
os pais tem que comprar fato... uma garrafão de vinho... uma caixa de cerveja uma caixa de refresco uma garrafa de um litro de vinho... leva aqueles coisa dinheiro.. leva aqueles coisa lá	0	MZ7	2007
os pais tem que comprar fato... uma garrafão de vinho... uma caixa de cerveja uma caixa de refresco uma garrafa de um litro de vinho... leva aqueles coisa dinheiro.. leva aqueles coisa lá	0	MZ7	2007
há certas passagens em que não..estão bem mesmo... requer algum melhoramento	0	MZ8	2007
já ainda controla-se algumas coisas	0	MZ8	2007
os jovens põe mais calça	0	MZ8	2007
os adultos ainda não... veste bem	0	MZ8	2007
existem idosos põe roupa decente	0	MZ8	2007
há crianças que saem dum bairro desloca de um bairro para outro...	0	MZ8	2007
os pais é que temos que engrenar	0	MZ8	2007
meninas com dezoito anos já começava a namorar	0	MZ8	2007
as coisa as vezes anda bem...	0	MZ8	2007
eles é que sabe o que que	0	MZ8	2007
vestidos curtas ...é agora fora	0	MZ8	2007
os pais sempre:.. tenta ajudar	0	MZ8	2007
eles tira amendoin tira milho	0	MZ8	2007
eles tira amendoin tira milho	0	MZ8	2007
as pessoas entrava numa das certas empresas	0	MZ10	2007
eles também entende comigo	0	MZ10	2007
quantos filhos que vai pra escola	0	MZ10	2007
números que vive num quarteirão...	0	MZ10	2007
onde que vive esses hipopótamo...	0	MZ10	2007
esses hipopótamos quando sai do coisa.... e: entra machamba de donos… e come as coisas deles	0	MZ10	2007
esses hipopótamos quando sai do coisa.... e: entra machamba de donos…	0	MZ10	2007
esses hipopótamos quando sai do coisa.... e: entra machamba de donos…	0	MZ10	2007
os moradores de Durban conforme... passa a trabalhar a esses monhé	0	MZ12	2007
mulheres prefere porque isto é	0	MZ12	2007
Estes estava a colocar as coiso	0	MZ12	2007
Chegou os portugueses aqui	0	MZ12	2007
Quando chegou aqueles portugueses	0	MZ12	2007
entrou esses aqui	0	MZ12	2007
Ficou alguns anos	0	MZ13	2007
os meus serviços esta a adnar bem	0	MZ13	2007
coisas que tinha aqui aqui em baixo	0	MZ13	2007
os quintais estão organizados...tinham altura... mas agora já... está dividido em bairro	0	MZ13	2007
aqueles casas que está lá em baixo	0	MZ13	2007
os colonos já tinham feito aquele rua... quando fez (aqueles	0	MZ13	2007
fez com que os moçambicanos ganhasse a guerra...	0	MZ13	2007
os comboio que saia e entrava (no) aeroporto	0	MZ13	2007
os comboio que saia e entrava (no) aeroporto	0	MZ13	2007
os netos para eles brincar é: é é como está habituado pra mim	0	MZ13	2007
era os rapazes	0	MZ13	2007
eles que faz com que as coisas	0	MZ13	2007
as coisa esta feito com com plástico	0	MZ15	2007
aqueles carros mandava pra Moçambique	0	MZ15	2007
outros maxibombos ficou a apodrecer	0	MZ15	2007
aqui é as ruas...	0	MZ15	2007
outras joves que veste bem	0	MZ15	2007
os rapazes não... só acordar tomam banho veste e... faz as coisa que o pai vai mandando sim	0	MZ15	2007
os rapazes não... só acordar tomam banho veste e... faz as coisa que o pai vai mandando sim	0	MZ15	2007
agora os professores ensina do modo que sai do cora	0	MZ16	2007
as professoras já ensina com aquela agressão	0	MZ16	2007
as rua / tá	0	MZ3	2007
outras coisas que ainda vamos teres / é: essa coisa de nergia	0	MZ3	2007
todas jove que gostam de por capulana ou as vezi põe quando estão aqui em casa a ser visto pelospai / mas sai fora / põe aquela saiinhas / gostam de por saiinhas	0	MZ3	2007
todas jove que gostam de por capulana ou as vezi põe quando estão aqui em casa a ser visto pelospai / mas sai fora / põe aquela saiinhas / gostam de por saiinhas	0	MZ3	2007
dão boletim XX passaram / nem sabe que /	0	MZ3	2007
esses de agora saem com livro foi a escola quando nem escola nem chegou	0	MZ3	2007
esses de agora saem com livro foi a escola quando nem escola nem chegou	0	MZ3	2007
outros que tem marido / apanha esses marido / posso dizer o marido nossos / ô / se puder carregar leva	0	MZ3	2007
outros que tem marido / apanha esses marido / posso dizer o marido nossos / ô / se puder carregar leva	0	MZ3	2007
os homis também / pode me deixar aqui	0	MZ3	2007
há outros que vão rexar stá a rezar	0	MZ3	2007
o quê a pessoas faz / quando vai rezar na igreja	0	MZ3	2007
o quê a pessoas faz / quando vai rezar na igreja	0	MZ3	2007
os curandeiro é pra já já	0	MZ3	2007
elas estavam a espera de...de:... de/das faltas... se apurar se de (facto) passou ou passou...	0	MZ11	2007
elas estavam a espera de...de:... de/das faltas... se apurar se de (facto) passou ou passou...	0	MZ11	2007
as dificuldades existentes é porque a pessoa gosta de ter	0	MZ11	2007
é aquelas coisas ali	0	MZ11	2007
há muitas coisa que está a faltar	0	MZ11	2007
são eles que nos a/a/alimentam... é:... fazem (machamba) sai	0	MZ11	2007
aparece algumas coisas que...	0	MZ11	2007
políciais aí já é que toma a decisão...	0	MZ11	2007
alguns sítios... pode ser (até/té/té) (dentro do:... o o trabalho)	0	MZ11	2007
as suas articulações já não parece	0	MZ11	2007
essas doenças existentes é: isso	0	MZ11	2007
os passageiros deixa muito deixa muita gente a desejar...	0	MZ11	2007
os passageiros deixa muito deixa muita gente a desejar...	0	MZ11	2007
e os outros pode fumar...	0	MZ11	2007
as condições de vida lá cá está mais ou menos razoável	0	MZ14	2007
há pessoas que tem condições...construiu bem	0	MZ14	2007
mas as pessoas vive livremente	0	MZ14	2007
as crianças pode ir a escola	0	MZ14	2007
as condições melhor é lá na vila	0	MZ14	2007
pros que não::: teve esse acesso	0	MZ14	2007
há outras coisas que as escolas dá	0	MZ14	2007
ha: senhoras do lado as vezes anda	0	MZ14	2007
os pais é que ficavam a namorar aquela pessoa ... mandava carta..	0	MZ14	2007
desde que eles se reconhece...	0	MZ14	2007
que eles se respeita que se confia neles	0	MZ14	2007
que eles se respeita que se confia neles	0	MZ14	2007
eles chegaram aqui quando acaba os quinze dias	0	MZ17	2007
policiais nos batia...	0	MZ17	2007
alguns vinham aqui... contratava os natural... é:: vinha aqui desta maneira...	0	MZ17	2007
alguns vinham aqui... contratava os natural... é:: vinha aqui desta maneira...	0	MZ17	2007
eles tinha lojas	0	MZ18	2007
acaba os certos dias...	0	MZ18	2007
todas aqui que me conhece estiveram lá...	0	MZ18	2007
aquelas irmãs ensinava-nos tudo... porque... ensinava-nos a (limpeza)... ensinava-os por exemplo	0	MZ18	2007
aquelas irmãs ensinava-nos tudo... porque... ensinava-nos a (limpeza)... ensinava-os por exemplo	0	MZ18	2007
aquelas irmãs ensinava-nos tudo... porque... ensinava-nos a (limpeza)... ensinava-os por exemplo	0	MZ18	2007
os patrões sabe..	0	MZ19	2007
eles....praticamente...faz o que eles entendem	0	MZ19	2007
eles pedem de licença na baixa () ou dá baixa para	0	MZ19	2007
eles...podia te expulsavar	0	MZ19	2007
eles ...já consegue ver	0	MZ19	2007
os ministérios que está lá	0	MZ19	2007
elesnão consegue	0	MZ20	2007
as menina também está estudado	0	MZ20	2007
